# Supplementary material for: L_RNA_scaffolder: scaffolding genomes with transcripts
Source: BMC Genomics. 2013 Sep 8;14:604. doi: 10.1186/1471-2164-14-604 (PMC3846640; doi:10.1186/1471-2164-14-604)
Supplement: Additional file 2: Table S3 — One hundred and two uncertain ‘errant’ relocations. [file 1471-2164-14-604-S2.xls]

## Sheet: sheet1
The columns from B to H show the supporting evidence for Zv_9 connections. The columns from I to O provide the evidence for L_RNA_scaffolder connections. The supporting evidence for one connection includes: (1) syntenic block order, (2) homolog evidence, and (3) EST/mRNA evidence. Take the first case as an example. In Zv_9, CABZ01112018.1 and CABZ01112017.1 are scaffolded togehter. However, in L_…
Case ID	Zv_9 scaffolding							L_RNA_scaffolder results
1		1. syntenic block order							1. syntenic block order
			Human:	Fugu:	Stickleback:	Medaka:	Tetraodon:			Human:	Fugu:	Stickleback:	Medaka:	Tetraodon:
	chr18:46332996-46339089	CABZ01112018.1/r	-	chr11:1174396-1175457	chrI:3649534-3650798	chr13:25908090-25909191	-	chr18:46332996-46339089	CABZ01112018.1/r	-	chr11:1174396-1175457	chrI:3649534-3650798	chr13:25908090-25909191	-
	chr18:46326202-46332895	CABZ01112017.1/r	-	chr11:1178169-1179983	chrI:3654153-3656790	chr13:25903234-25904242	chrUn_random:18643073-18644855	chr18:46833639-46843096	CABZ01073969.1/r	chr11:126396423-126396562	chr11:1243214-1245617	chrI:3727913-3728110	chr13:25798795-25802269	-
		2. homolog evidence							2. homolog evidence
		CABZ01112018.1/r							CABZ01112018.1/r
		CABZ01112017.1/r							CABZ01073969.1/r
		3. EST and mRNA evidence							3. EST and mRNA evidence
		CABZ01112018.1/r	EH592557	29-334					CABZ01112018.1/r	EH592557	29-334
		CABZ01112017.1/r	-	-					CABZ01073969.1/r	EH592557	332-485
2		1. syntenic block order							1. syntenic block order
			Human:	Fugu:	Stickleback:	Medaka:	Tetraodon:			Human:	Fugu:	Stickleback:	Medaka:	Tetraodon:
	chr14:1778962-1790974	CABZ01118154.1	chr5:140890493-140892511	chr14:3502961-3505634	chrIV:9832859-9835734	chr10:10941457-10943972	chr1:6798613-6801343	chr14:1778962-1790974	CABZ01118154.1	chr5:140890493-140892511	chr14:3502961-3505634	chrIV:9832859-9835734	chr10:10941457-10943972	chr1:6798613-6801343
	chr14:1791075-1810396	CABZ01067173.1	-	chr14:3270337-3273055	chrIV:9566351-9568858	chr10:10552288-10555848	-	chr14:3055111-3057617	CABZ01112363.1/r	-	chr14:3506738-3506905	chrIV:9837071-9837194	chr10:10945182-10945310	-
		2. homolog evidence							2. homolog evidence
		CABZ01118154.1							CABZ01118154.1
		CABZ01067173.1							CABZ01112363.1/r
		3. EST and mRNA evidence							3. EST and mRNA evidence
		CABZ01118154.1	AB194125	2710-5832					CABZ01118154.1	AB194125	2710-5832
		CABZ01067173.1	-	-					CABZ01112363.1/r	AB194125	2612-2711
3		1. syntenic block order							1. syntenic block order
			Human:	Fugu:	Stickleback:	Medaka:	Tetraodon:			Human:	Fugu:	Stickleback:	Medaka:	Tetraodon:
	chr10:40617885-40618588	CABZ01113135.1	-	HE591967:38082-38248	chrVII:13277129-13277369	scaffold817:79265-79436	chrUn_random:55885994-55886416	chr10:40617885-40618588	CABZ01113135.1	-	HE591967:38082-38248	chrVII:13277129-13277369	scaffold817:79265-79436	chrUn_random:55885994-55886416
	chr10:40618689-40622513	CABZ01061133.1	-	chr15:5097048-5097198	chrVII:26979060-26979221	chr14:31121307-31121435	chrUn_random:27785261-27785610	chr10:40540611-40562303	CABZ01045466.1	-	-	chrVII:13271033-13274562	chr13:28557571-28559876	chrUn_random:61090588-61091004
		2. homolog evidence							2. homolog evidence
		CABZ01113135.1							CABZ01113135.1
		CABZ01061133.1							CABZ01045466.1
		3. EST and mRNA evidence							3. EST and mRNA evidence
		CABZ01113135.1	BC155239	221-368					CABZ01113135.1	BC155239	221-368
		CABZ01061133.1	-	-					CABZ01045466.1	BC155239	0-223
4		1. syntenic block order							1. syntenic block order
			Human:	Fugu:	Stickleback:	Medaka:	Tetraodon:			Human:	Fugu:	Stickleback:	Medaka:	Tetraodon:
	chr13:53024254-53034520	CABZ01099819.1/r	-	-	chrVI:1625834-1626191	-	-	chr13:53024254-53034520	CABZ01099819.1/r	-	-	chrVI:1625834-1626191	-	-
	chr13:53022891-53024153	CABZ01099818.1/r	-	-	chrVI:1618919-1619032	chr15:679610-679717	-	chr13:54016540-54020718	CABZ01078711.1	chr6:43099766-43099906	-	chrVI:4336198-4336396	chr15:28520169-28520398	chr17:1601217-1601369
		2. homolog evidence							2. homolog evidence
		CABZ01099819.1/r							CABZ01099819.1/r
		CABZ01099818.1/r							CABZ01078711.1
		3. EST and mRNA evidence							3. EST and mRNA evidence
		CABZ01099819.1/r	CT598750	0-251					CABZ01099819.1/r	CT598750	0-251
		CABZ01099818.1/r	-	-					CABZ01078711.1	CT598750	235-651
5		1. syntenic block order							1. syntenic block order
			Human:	Fugu:	Stickleback:	Medaka:	Tetraodon:			Human:	Fugu:	Stickleback:	Medaka:	Tetraodon:
	chr22:41294084-41299083	CABZ01088168.1/r	chr1:220752685-220754462	-	chrIX:18384713-18385741	-	chr17:5769441-5769656	chr22:41294084-41299083	CABZ01088168.1/r	chr1:220752685-220754462	-	chrIX:18384713-18385741	-	chr17:5769441-5769656
	chr22:41282064-41293983	CABZ01109389.1/r	-	chr4:10249031-10250931	chrVI:9482813-9485057	chr15:21298345-21299997	chr17:5783705-5785561	chr22:41764361-41779328	CABZ01044440.1	-	-	-	-	chr17:5779344-5782471
		2. homolog evidence							2. homolog evidence
		CABZ01088168.1/r							CABZ01088168.1/r
		CABZ01109389.1/r							CABZ01044440.1
		3. EST and mRNA evidence							3. EST and mRNA evidence
		CABZ01088168.1/r	BC155559	314-572					CABZ01088168.1/r	BC155559	314-572
		CABZ01109389.1/r	-	-					CABZ01044440.1	BC155559	570-1539
6		1. syntenic block order							1. syntenic block order
			Human:	Fugu:	Stickleback:	Medaka:	Tetraodon:			Human:	Fugu:	Stickleback:	Medaka:	Tetraodon:
	chr2:3586313-3591228	CABZ01112870.1	chr1:46195271-46206790	chr22:9274242-9274807	chrIII:9632605-9633254	chr17:16730472-16732323	chr15:3577820-3578303	chr2:3586313-3591228	CABZ01112870.1	chr1:46195271-46206790	chr22:9274242-9274807	chrIII:9632605-9633254	chr17:16730472-16732323	chr15:3577820-3578303
	chr2:3591329-3593535	CABZ01066983.1	-	-	-	chr17:28810795-28811066	-	chr2:3412997-3445896	CABZ01075143.1	-	-	chrIII:14042696-14047385	-	-
		2. homolog evidence							2. homolog evidence
		CABZ01112870.1							CABZ01112870.1
		CABZ01066983.1							CABZ01075143.1
		3. EST and mRNA evidence							3. EST and mRNA evidence
		CABZ01112870.1	BC154444	683-1063					CABZ01112870.1	BC154444	683-1063
		CABZ01066983.1	-	-					CABZ01075143.1	BC154444	1060-2126
7		1. syntenic block order							1. syntenic block order
			Human:	Fugu:	Stickleback:	Medaka:	Tetraodon:			Human:	Fugu:	Stickleback:	Medaka:	Tetraodon:
	chr8:888840-906933	CU683892.9	-	HE597479:934-1386	-	-	chr12:9153429-9154091	chr8:888840-906933	CU683892.9	-	HE597479:934-1386	-	-	chr12:9153429-9154091
	chr8:736582-888839	CT573450.9/r	chr18:44013121-44229243	chr21:6393810-6416614	chrXIII:5067465-5092398	chr9:6886739-6928357	chr12:9181876-9200858	chr8:1101196-1212026	CU469500.10	chr14:27367807-27380473	chr21:6458216-6462658	-	-	chr12:9138860-9147693
		2. homolog evidence							2. homolog evidence
		CU683892.9							CU683892.9
		CT573450.9/r							CU469500.10
		3. EST and mRNA evidence							3. EST and mRNA evidence
		CU683892.9	BC163095	733-1356					CU683892.9	BC163095	733-1356
		CT573450.9/r	-	-					CU469500.10	BC163095	0-734
8		1. syntenic block order							1. syntenic block order
			Human:	Fugu:	Stickleback:	Medaka:	Tetraodon:			Human:	Fugu:	Stickleback:	Medaka:	Tetraodon:
	chr21:40219221-40232720	CABZ01034728.1/r	-	-	chrVII:18440512-18447385	-	chr7:10113085-10118066	chr21:40219221-40232720	CABZ01034728.1/r	-	-	chrVII:18440512-18447385	-	chr7:10113085-10118066
	chr21:40232821-40242833	CABZ01086055.1	chr5:148746919-148748225	chr15:6887949-6889370	chrVII:18979714-18982706	chr14:8378845-8380072	chr4:1575631-1576317	chr21:39719481-39733148	CABZ01034727.1/r	-	chr15:2007865-2010186	chrVII:18447973-18449309	-	-
		2. homolog evidence							2. homolog evidence
		CABZ01034728.1/r							CABZ01034728.1/r
		CABZ01086055.1							CABZ01034727.1/r
		3. EST and mRNA evidence							3. EST and mRNA evidence
		CABZ01034728.1/r	EH580807	348-882					CABZ01034728.1/r	EH580807	348-882
		CABZ01086055.1	-	-					CABZ01034727.1/r	EH580807	26-352
9		1. syntenic block order							1. syntenic block order
			Human:	Fugu:	Stickleback:	Medaka:	Tetraodon:			Human:	Fugu:	Stickleback:	Medaka:	Tetraodon:
	chr12:16718522-16762434	CABZ01056306.1	-	-	-	chr15:5711955-5716261	-	chr12:16718522-16762434	CABZ01056306.1	-	-	-	chr15:5711955-5716261	-
	chr12:16762535-16764034	CABZ01049642.1	-	-	-	-	-	chr12:15508077-15539669	CABZ01039136.1	-	-	-	-	-
		2. homolog evidence							2. homolog evidence
		CABZ01056306.1							CABZ01056306.1
		CABZ01049642.1							CABZ01039136.1
		3. EST and mRNA evidence							3. EST and mRNA evidence
		CABZ01056306.1	BC063319	37-236					CABZ01056306.1	BC063319	37-236
		CABZ01049642.1	-	-					CABZ01039136.1	BC063319	233-387
10		1. syntenic block order							1. syntenic block order
			Human:	Fugu:	Stickleback:	Medaka:	Tetraodon:			Human:	Fugu:	Stickleback:	Medaka:	Tetraodon:
	chr17:31168-33194	CABZ01109604.1/r	-	-	-	-	-	chr17:31168-33194	CABZ01109604.1/r	-	-	-	-	-
	chr17:13230-31067	CABZ01073071.1/r	-	chr2:4782545-4784410	chrXV:9647175-9649806	-	chr10:7849524-7850915	chr17:55970-57730	CABZ01100339.1	chr14:100809662-100820908	chr2:5378728-5379534	chrXV:7278876-7279886	chr22:9171545-9173068	chr10:7282995-7283940
		2. homolog evidence							2. homolog evidence
		CABZ01109604.1/r							CABZ01109604.1/r
		CABZ01073071.1/r							CABZ01100339.1
		3. EST and mRNA evidence							3. EST and mRNA evidence
		CABZ01109604.1/r	EH995263	597-840					CABZ01109604.1/r	EH995263	597-840
		CABZ01073071.1/r	-	-					CABZ01100339.1	EH995263	472-572
11		1. syntenic block order							1. syntenic block order
			Human:	Fugu:	Stickleback:	Medaka:	Tetraodon:			Human:	Fugu:	Stickleback:	Medaka:	Tetraodon:
	chr18:48712575-48714483	CABZ01096039.1	-	chr13:7659263-7660132	chrII:22882238-22882961	-	-	chr18:48712575-48714483	CABZ01096039.1	-	chr13:7659263-7660132	chrII:22882238-22882961	-	-
	chr18:48714584-48719991	CABZ01077800.1	-	chr22:7479894-7480061	chrIII:6886171-6886334	-	chr15:5164920-5165086	chr18:49670521-49679783	CABZ01080228.1/r	chr11:70230254-70230506	chr9:11992199-11992592	-	chr6:9326596-9327002	chr13:10711383-10711769
		2. homolog evidence							2. homolog evidence
		CABZ01096039.1							CABZ01096039.1
		CABZ01077800.1							CABZ01080228.1/r
		3. EST and mRNA evidence							3. EST and mRNA evidence
		CABZ01096039.1	BC155544	3896-4383					CABZ01096039.1	BC155544	3896-4383
		CABZ01077800.1	-	-					CABZ01080228.1/r	BC155544	4376-5270
12		1. syntenic block order							1. syntenic block order
			Human:	Fugu:	Stickleback:	Medaka:	Tetraodon:			Human:	Fugu:	Stickleback:	Medaka:	Tetraodon:
	chr18:49662714-49663864	CABZ01096867.1/r	-	-	-	-	-	chr18:49662714-49663864	CABZ01096867.1/r	-	-	-	-	-
	chr18:49659126-49662613	CABZ01089886.1/r	chr14:104790779-104792366	HE591769:95975-96471	-	chr10:26588104-26589753	-	chr18:48712575-48714483	CABZ01096039.1	-	chr13:7659263-7660132	chrII:22882238-22882961	-	-
		2. homolog evidence							2. homolog evidence
		CABZ01096867.1/r							CABZ01096867.1/r
		CABZ01089886.1/r							CABZ01096039.1
		3. EST and mRNA evidence							3. EST and mRNA evidence
		CABZ01096867.1/r	BC155544	3622-3897					CABZ01096867.1/r	BC155544	3622-3897
		CABZ01089886.1/r	-	-					CABZ01096039.1	BC155544	3896-4383
13		1. syntenic block order							1. syntenic block order
			Human:	Fugu:	Stickleback:	Medaka:	Tetraodon:			Human:	Fugu:	Stickleback:	Medaka:	Tetraodon:
	chr25:1039570-1041657	CABZ01079493.1/r	-	chr9:10553461-10553595	chrXIX:4922702-4922896	chr6:6386375-6386534	chr13:9357953-9358570	chr25:1039570-1041657	CABZ01079493.1/r	-	chr9:10553461-10553595	chrXIX:4922702-4922896	chr6:6386375-6386534	chr13:9357953-9358570
	chr25:1018803-1039469	CABZ01083473.1/r	-	-	-	-	-	chr25:2327602-2339624	CABZ01057918.1/r	-	-	-	-	-
		2. homolog evidence							2. homolog evidence
		CABZ01079493.1/r							CABZ01079493.1/r
		CABZ01083473.1/r							CABZ01057918.1/r
		3. EST and mRNA evidence							3. EST and mRNA evidence
		CABZ01079493.1/r	DN857133	284-413					CABZ01079493.1/r	DN857133	284-413
		CABZ01083473.1/r	-	-					CABZ01057918.1/r	DN857133	0-287
14		1. syntenic block order							1. syntenic block order
			Human:	Fugu:	Stickleback:	Medaka:	Tetraodon:			Human:	Fugu:	Stickleback:	Medaka:	Tetraodon:
	chr8:41326770-41348938	CABZ01074141.1/r	-	-	-	-	-	chr8:41326770-41348938	CABZ01074141.1/r	-	-	-	-	-
	chr8:41349039-41351669	CABZ01035404.1	-	-	-	-	-	chr8:39854271-39899554	CABZ01003688.1	-	chr11:8038698-8041094	-	-	-
		2. homolog evidence							2. homolog evidence
		CABZ01074141.1/r							CABZ01074141.1/r
		CABZ01035404.1							CABZ01003688.1
		3. EST and mRNA evidence							3. EST and mRNA evidence
		CABZ01074141.1/r	DQ983233	747-825					CABZ01074141.1/r	DQ983233	747-825
		CABZ01035404.1	-	-					CABZ01003688.1	DQ983233	824-916
15		1. syntenic block order							1. syntenic block order
			Human:	Fugu:	Stickleback:	Medaka:	Tetraodon:			Human:	Fugu:	Stickleback:	Medaka:	Tetraodon:
	chr12:50474001-50480805	CABZ01097761.1	-	-	chrV:304068-305023	chr19:9220646-9221543	chr2_random:662149-663134	chr12:50474001-50480805	CABZ01097761.1	-	-	chrV:304068-305023	chr19:9220646-9221543	chr2_random:662149-663134
	chr12:50480906-50482803	CABZ01093407.1	chr6:2646410-2646746	-	-	-	-	chr12:50390751-50407168	CABZ01080229.1	-	-	-	-	-
		2. homolog evidence							2. homolog evidence
		CABZ01097761.1							CABZ01097761.1
		CABZ01093407.1							CABZ01080229.1
		3. EST and mRNA evidence							3. EST and mRNA evidence
		CABZ01097761.1	EE697824	102-685					CABZ01097761.1	EE697824	102-685
		CABZ01093407.1	-	-					CABZ01080229.1	EE697824	0-102
16		1. syntenic block order							1. syntenic block order
			Human:	Fugu:	Stickleback:	Medaka:	Tetraodon:			Human:	Fugu:	Stickleback:	Medaka:	Tetraodon:
	chr4:61037328-61258248	CU467646.17	chr19:44570915-44832229	-	-	-	-	chr4:61037328-61258248	CU467646.17	chr19:44570915-44832229	-	-	-	-
	chr4:61036141-61037227	CABZ01063873.1/r	-	-	chrUn:38227994-38228073	-	-	chr4:6519593-6569575	CABZ01006161.1/r	-	HE591720:379546-382506	chrIV:19624208-19642563	-	chr19:5170683-5172815
		2. homolog evidence							2. homolog evidence
		CU467646.17							CU467646.17
		CABZ01063873.1/r							CABZ01006161.1/r
		3. EST and mRNA evidence							3. EST and mRNA evidence
		CU467646.17	BM264881	355-603					CU467646.17	BM264881	355-603
		CABZ01063873.1/r	-	-					CABZ01006161.1/r	BM264881	7-363
17		1. syntenic block order							1. syntenic block order
			Human:	Fugu:	Stickleback:	Medaka:	Tetraodon:			Human:	Fugu:	Stickleback:	Medaka:	Tetraodon:
	chr7:776118-781166	CABZ01109106.1	-	-	-	-	-	chr7:776118-781166	CABZ01109106.1	-	-	-	-	-
	chr7:781267-785902	CABZ01076231.1	-	-	-	-	-	chr7:1569046-1581837	CABZ01098232.1/r	-	-	-	-	-
		2. homolog evidence							2. homolog evidence
		CABZ01109106.1							CABZ01109106.1
		CABZ01076231.1							CABZ01098232.1/r
		3. EST and mRNA evidence							3. EST and mRNA evidence
		CABZ01109106.1	CF999201	247-648					CABZ01109106.1	CF999201	247-648
		CABZ01076231.1	-	-					CABZ01098232.1/r	CF999201	34-249
18		1. syntenic block order							1. syntenic block order
			Human:	Fugu:	Stickleback:	Medaka:	Tetraodon:			Human:	Fugu:	Stickleback:	Medaka:	Tetraodon:
	chr13:169596-177050	CABZ01061686.1/r	-	-	-	-	-	chr13:169596-177050	CABZ01061686.1/r	-	-	-	-	-
	chr13:166170-169495	CABZ01061568.1/r	-	-	-	-	-	chr13:228266-231264	CABZ01061685.1/r	-	-	-	-	-
		2. homolog evidence							2. homolog evidence
		CABZ01061686.1/r							CABZ01061686.1/r
		CABZ01061568.1/r							CABZ01061685.1/r
		3. EST and mRNA evidence							3. EST and mRNA evidence
		CABZ01061686.1/r	EH459380	0-519					CABZ01061686.1/r	EH459380	0-519
		CABZ01061568.1/r	-	-					CABZ01061685.1/r	EH459380	515-794
19		1. syntenic block order							1. syntenic block order
			Human:	Fugu:	Stickleback:	Medaka:	Tetraodon:			Human:	Fugu:	Stickleback:	Medaka:	Tetraodon:
	chr15:42798834-42814833	CABZ01117311.1/r	-	-	-	-	-	chr15:42798834-42814833	CABZ01117311.1/r	-	-	-	-	-
	chr15:42814934-42981809	CU655961.14/r	chr19:53116402-53302933	-	-	-	-	chr15:42623553-42637770	CABZ01063305.1/r	-	-	-	chr13:21282223-21285776	chrUn_random:81681856-81684503
		2. homolog evidence							2. homolog evidence
		CABZ01117311.1/r							CABZ01117311.1/r
		CU655961.14/r							CABZ01063305.1/r
		3. EST and mRNA evidence							3. EST and mRNA evidence
		CABZ01117311.1/r	EG586275	154-860					CABZ01117311.1/r	EG586275	154-860
		CU655961.14/r	-	-					CABZ01063305.1/r	EG586275	0-154
20		1. syntenic block order							1. syntenic block order
			Human:	Fugu:	Stickleback:	Medaka:	Tetraodon:			Human:	Fugu:	Stickleback:	Medaka:	Tetraodon:
	chr20:48199180-48201474	CABZ01059121.1	-	-	-	-	-	chr20:48199180-48201474	CABZ01059121.1	-	-	-	-	-
	chr20:48201575-48208787	CABZ01053326.1/r	-	-	-	-	-	chr20:49317432-49326258	CABZ01049259.1/r	-	chr5:358702-361203	chrXI:4157629-4164528	chr8:19839733-19840585	chrUn_random:5717414-5717957
		2. homolog evidence							2. homolog evidence
		CABZ01059121.1							CABZ01059121.1
		CABZ01053326.1/r							CABZ01049259.1/r
		3. EST and mRNA evidence							3. EST and mRNA evidence
		CABZ01059121.1	EB935797	403-479					CABZ01059121.1	EB935797	403-479
		CABZ01053326.1/r	-	-					CABZ01049259.1/r	EB935797	478-571
21		1. syntenic block order							1. syntenic block order
			Human:	Fugu:	Stickleback:	Medaka:	Tetraodon:			Human:	Fugu:	Stickleback:	Medaka:	Tetraodon:
	chr24:11690481-11693727	CABZ01101622.1	-	chr10:3681751-3682152	-	-	chr6:568174-568837	chr24:11690481-11693727	CABZ01101622.1	-	chr10:3681751-3682152	-	-	chr6:568174-568837
	chr24:11693828-11694804	CABZ01101623.1	-	-	-	-	-	chr24:12744356-12760509	CABZ01043557.1	-	-	-	-	-
		2. homolog evidence							2. homolog evidence
		CABZ01101622.1							CABZ01101622.1
		CABZ01101623.1							CABZ01043557.1
		3. EST and mRNA evidence							3. EST and mRNA evidence
		CABZ01101622.1	CN024531	14-636					CABZ01101622.1	CN024531	14-636
		CABZ01101623.1	-	-					CABZ01043557.1	CN024531	634-865
22		1. syntenic block order							1. syntenic block order
			Human:	Fugu:	Stickleback:	Medaka:	Tetraodon:			Human:	Fugu:	Stickleback:	Medaka:	Tetraodon:
	chr25:238062-273337	FP236318.9	-	-	-	-	-	chr25:238062-273337	FP236318.9	-	-	-	-	-
	chr25:233042-237961	CABZ01094643.1/r	-	-	-	-	-	chr25:36416046-36417218	CABZ01088344.1/r	chr11:69999159-70003138	HE591871:75541-76920	chrXIX:979714-980024	scaffold212:262029-263670	chrUn_random:21869706-21870486
		2. homolog evidence							2. homolog evidence
		FP236318.9							FP236318.9
		CABZ01094643.1/r							CABZ01088344.1/r
		3. EST and mRNA evidence							3. EST and mRNA evidence
		FP236318.9	CN502974	351-866					FP236318.9	CN502974	351-866
		CABZ01094643.1/r	-	-					CABZ01088344.1/r	CN502974	279-340
23		1. syntenic block order							1. syntenic block order
			Human:	Fugu:	Stickleback:	Medaka:	Tetraodon:			Human:	Fugu:	Stickleback:	Medaka:	Tetraodon:
	chr5:140319-150920	CABZ01114085.1	-	chr6:449404-449722	-	-	chrUn_random:33055890-33056319	chr5:140319-150920	CABZ01114085.1	-	chr6:449404-449722	-	-	chrUn_random:33055890-33056319
	chr5:134288-140218	CABZ01114086.1	-	-	-	-	-	chr5:395595-407222	CABZ01071829.1	-	-	-	-	-
		2. homolog evidence							2. homolog evidence
		CABZ01114085.1							CABZ01114085.1
		CABZ01114086.1							CABZ01071829.1
		3. EST and mRNA evidence							3. EST and mRNA evidence
		CABZ01114085.1	CU638816	72-399					CABZ01114085.1	CU638816	72-399
		CABZ01114086.1	-	-					CABZ01071829.1	CU638816	0-75
24		1. syntenic block order							1. syntenic block order
			Human:	Fugu:	Stickleback:	Medaka:	Tetraodon:			Human:	Fugu:	Stickleback:	Medaka:	Tetraodon:
	chr5:244243-256948	CABZ01078574.1	-	-	-	-	-	chr5:244243-256948	CABZ01078574.1	-	-	-	-	-
	chr5:257049-261036	CABZ01078575.1	-	-	-	-	-	chr5:6284963-6291429	CABZ01037297.1/r	chr19:9866976-9867146	-	chrXVII:8072286-8073922	chr5:17023099-17023442	chr2:7741895-7742108
		2. homolog evidence							2. homolog evidence
		CABZ01078574.1							CABZ01078574.1
		CABZ01078575.1							CABZ01037297.1/r
		3. EST and mRNA evidence							3. EST and mRNA evidence
		CABZ01078574.1	AL916581	5-37					CABZ01078574.1	AL916581	5-37
		CABZ01078575.1	-	-					CABZ01037297.1/r	AL916581	34-475
25		1. syntenic block order							1. syntenic block order
			Human:	Fugu:	Stickleback:	Medaka:	Tetraodon:			Human:	Fugu:	Stickleback:	Medaka:	Tetraodon:
	chr6:7733529-7764143	CABZ01025393.1	-	chr17:10899716-10900406	-	-	chr18:4805475-4806176	chr6:7733529-7764143	CABZ01025393.1	-	chr17:10899716-10900406	-	-	chr18:4805475-4806176
	chr6:7764244-7782303	CABZ01025394.1	chr6:169526061-169529632	chr3:266607-267052	chrVI:821043-822139	-	-	chr6:9842253-9854476	CABZ01012027.1/r	chr4:625246-626513	-	chrV:9153893-9155000	chr1:447138-448711	-
		2. homolog evidence							2. homolog evidence
		CABZ01025393.1							CABZ01025393.1
		CABZ01025394.1							CABZ01012027.1/r
		3. EST and mRNA evidence							3. EST and mRNA evidence
		CABZ01025393.1	CR927343	266-457					CABZ01025393.1	CR927343	266-457
		CABZ01025394.1	-	-					CABZ01012027.1/r	CR927343	162-268
26		1. syntenic block order							1. syntenic block order
			Human:	Fugu:	Stickleback:	Medaka:	Tetraodon:			Human:	Fugu:	Stickleback:	Medaka:	Tetraodon:
	chr7:1581938-1595177	CABZ01111926.1/r	-	-	-	-	-	chr7:1581938-1595177	CABZ01111926.1/r	-	-	-	-	-
	chr7:1569046-1581837	CABZ01098232.1/r	-	-	-	-	-	chr7:770329-773248	CABZ01109104.1	chr16:50345943-50348003	HE591943:59423-60020	-	-	-
		2. homolog evidence							2. homolog evidence
		CABZ01111926.1/r							CABZ01111926.1/r
		CABZ01098232.1/r							CABZ01109104.1
		3. EST and mRNA evidence							3. EST and mRNA evidence
		CABZ01111926.1/r	CF999257	587-706					CABZ01111926.1/r	CF999257	587-706
		CABZ01098232.1/r	-	-					CABZ01109104.1	CF999257	171-596
27		1. syntenic block order							1. syntenic block order
			Human:	Fugu:	Stickleback:	Medaka:	Tetraodon:			Human:	Fugu:	Stickleback:	Medaka:	Tetraodon:
	chr7:47015165-47019984	CABZ01060602.1	-	-	-	-	-	chr7:47015165-47019984	CABZ01060602.1	-	-	-	-	-
	chr7:46989333-47015064	CABZ01060603.1	-	-	-	-	-	chr7:44684421-44691920	CABZ01054201.1	-	-	-	-	-
		2. homolog evidence							2. homolog evidence
		CABZ01060602.1							CABZ01060602.1
		CABZ01060603.1							CABZ01054201.1
		3. EST and mRNA evidence							3. EST and mRNA evidence
		CABZ01060602.1	AL926785	341-449					CABZ01060602.1	EH551141	166-685
		CABZ01060603.1	AL926785	246-344					CABZ01054201.1	EH551141	36-168
28		1. syntenic block order							1. syntenic block order
			Human:	Fugu:	Stickleback:	Medaka:	Tetraodon:			Human:	Fugu:	Stickleback:	Medaka:	Tetraodon:
	chr12:48613299-48732542	CU607101.8/r	chr1:240255370-240497533	-	-	-	-	chr12:48613299-48732542	CU607101.8/r	chr1:240255370-240497533	-	-	-	-
	chr12:48732543-48772479	CU565470.17/r	chr19:33236765-33238140	-	-	chr22:14015965-14017448	-	chr12:48498189-48536913	CABZ01065501.1	chr2:1783399-1784652	-	chrXX:19423882-19424943	-	-
		2. homolog evidence							2. homolog evidence
		CU607101.8/r	NM_020066	547-595					CU607101.8/r
		CU565470.17/r	NM_022469	45-167					CABZ01065501.1
		3. EST and mRNA evidence							3. EST and mRNA evidence
		CU607101.8/r	CO401033	117-767					CU607101.8/r	CO401033	117-767
		CU565470.17/r	-	-					CABZ01065501.1	CO401033	16-117
29		1. syntenic block order							1. syntenic block order
			Human:	Fugu:	Stickleback:	Medaka:	Tetraodon:			Human:	Fugu:	Stickleback:	Medaka:	Tetraodon:
	chr7:11454202-11511395	CU695017.10	-	-	-	-	chr1:9545129-9546327	chr7:11454202-11511395	CU695017.10	-	-	-	-	chr1:9545129-9546327
	chr7:11511396-11549123	CU652843.5/r	chr15:80465336-80494379	-	-	-	-	chr7:11255071-11281448	CABZ01029540.1/r	-	-	-	-	-
		2. homolog evidence							2. homolog evidence
		CU695017.10							CU695017.10
		CU652843.5/r							CABZ01029540.1/r
		3. EST and mRNA evidence							3. EST and mRNA evidence
		CU695017.10	CO928290	241-542					CU695017.10	CO928290	241-542
		CU652843.5/r	-	-					CABZ01029540.1/r	CO928290	15-240
30		1. syntenic block order							1. syntenic block order
			Human:	Fugu:	Stickleback:	Medaka:	Tetraodon:			Human:	Fugu:	Stickleback:	Medaka:	Tetraodon:
	chr4:59481646-59483795	CABZ01096691.1	-	-	-	-	-	chr4:59481646-59483795	CABZ01096691.1	-	-	-	-	-
	chr4:59483896-59488306	CABZ01062510.1	chr12:71054714-71054926	HE592250:12407-12576	chrUn:41800180-41800346	scaffold1191:6794-7370	chrUn_random:23103212-23103384	chr4:59380792-59400302	CABZ01085404.1	-	HE594918:5162-6278	chrXIV:14019232-14019949	chr19:20289725-20290884	-
		2. homolog evidence							2. homolog evidence
		CABZ01096691.1							CABZ01096691.1
		CABZ01062510.1							CABZ01085404.1
		3. EST and mRNA evidence							3. EST and mRNA evidence
		CABZ01096691.1	BC124522	1236-2039					CABZ01096691.1	BC124522	1236-2039
		CABZ01062510.1	-	-					CABZ01085404.1	BC124522	329-1248
31		1. syntenic block order							1. syntenic block order
			Human:	Fugu:	Stickleback:	Medaka:	Tetraodon:			Human:	Fugu:	Stickleback:	Medaka:	Tetraodon:
	chr11:46461445-46463930	CABZ01094848.1/r	-	chr17:2034514-2035205	chrIX:15263702-15264422	chr1:31673799-31674695	chr18:2593453-2594128	chr11:46461445-46463930	CABZ01094848.1/r	-	chr17:2034514-2035205	chrIX:15263702-15264422	chr1:31673799-31674695	chr18:2593453-2594128
	chr11:46460567-46461344	CABZ01094847.1/r	-	-	-	-	-	chr11:46572552-46574451	CABZ01089803.1/r	-	-	-	-	-
		2. homolog evidence							2. homolog evidence
		CABZ01094848.1/r							CABZ01094848.1/r
		CABZ01094847.1/r							CABZ01089803.1/r
		3. EST and mRNA evidence							3. EST and mRNA evidence
		CABZ01094848.1/r	BC092736	449-982					CABZ01094848.1/r	BC092736	449-982
		CABZ01094847.1/r	-	-					CABZ01089803.1/r	BC092736	980-1042
32		1. syntenic block order							1. syntenic block order
			Human:	Fugu:	Stickleback:	Medaka:	Tetraodon:			Human:	Fugu:	Stickleback:	Medaka:	Tetraodon:
	chr10:1007957-1010767	CABZ01103976.1/r	-	chr6:7946051-7946772	chrXIV:6233972-6234783	chr12:12847543-12848284	chr4:2194529-2195193	chr10:1007957-1010767	CABZ01103976.1/r	-	chr6:7946051-7946772	chrXIV:6233972-6234783	chr12:12847543-12848284	chr4:2194529-2195193
	chr10:1006950-1007856	CABZ01103975.1/r	-	-	-	-	-	chr10:1123183-1132873	CABZ01079913.1/r	chr19:57180872-57182471	-	-	scaffold212:844300-845483	chr5:13098120-13098882
		2. homolog evidence							2. homolog evidence
		CABZ01103976.1/r							CABZ01103976.1/r
		CABZ01103975.1/r							CABZ01079913.1/r
		3. EST and mRNA evidence							3. EST and mRNA evidence
		CABZ01103976.1/r	FJ655416	626-837					CABZ01103976.1/r	FJ655416	626-837
		CABZ01103975.1/r	-	-					CABZ01079913.1/r	FJ655416	470-632
33		1. syntenic block order							1. syntenic block order
			Human:	Fugu:	Stickleback:	Medaka:	Tetraodon:			Human:	Fugu:	Stickleback:	Medaka:	Tetraodon:
	chr25:35455717-35478281	CABZ01080568.1	-	-	-	-	-	chr25:35455717-35478281	CABZ01080568.1	-	-	-	-	-
	chr25:35449618-35455616	CABZ01080569.1	-	-	-	-	-	chr25:34826613-34837277	CABZ01079011.1	-	chr9:8771623-8772241	chrXIX:11984694-11985305	chr11:741661-742765	chr21_random:2156783-2157451
		2. homolog evidence							2. homolog evidence
		CABZ01080568.1							CABZ01080568.1
		CABZ01080569.1							CABZ01079011.1
		3. EST and mRNA evidence							3. EST and mRNA evidence
		CABZ01080568.1	EH479853	0-208					CABZ01080568.1	EH479853	0-208
		CABZ01080569.1	-	-					CABZ01079011.1	EH479853	206-378
34		1. syntenic block order							1. syntenic block order
			Human:	Fugu:	Stickleback:	Medaka:	Tetraodon:			Human:	Fugu:	Stickleback:	Medaka:	Tetraodon:
	chr22:1081525-1089500	CABZ01078511.1/r	chr18:22029743-22029922	-	-	chr4:3304608-3304921	chr1:12001851-12002095	chr22:1081525-1089500	CABZ01078511.1/r	chr18:22029743-22029922	-	-	chr4:3304608-3304921	chr1:12001851-12002095
	chr22:1078506-1081424	CABZ01073491.1/r	chr21:31770717-31771816	-	-	-	-	chr22:2247889-2256208	CABZ01006771.1	-	chr9:13715371-13718507	chrIX:19917515-19918267	scaffold1270:4487-5621	-
		2. homolog evidence							2. homolog evidence
		CABZ01078511.1/r							CABZ01078511.1/r
		CABZ01073491.1/r							CABZ01006771.1
		3. EST and mRNA evidence							3. EST and mRNA evidence
		CABZ01078511.1/r	BC152160	840-979					CABZ01078511.1/r	BC152160	840-979
		CABZ01073491.1/r	-	-					CABZ01006771.1	BC152160	749-843
35		1. syntenic block order							1. syntenic block order
			Human:	Fugu:	Stickleback:	Medaka:	Tetraodon:			Human:	Fugu:	Stickleback:	Medaka:	Tetraodon:
	chr3:986349-989929	CABZ01091969.1/r	-	-	-	-	-	chr3:986349-989929	CABZ01091969.1/r	-	-	-	-	-
	chr3:754908-986248	BX004816.11	-	-	-	-	-	chr3:2129916-2144163	CABZ01048552.1/r	-	-	-	-	chrUn_random:3706761-3707228
		2. homolog evidence							2. homolog evidence
		CABZ01091969.1/r							CABZ01091969.1/r
		BX004816.11							CABZ01048552.1/r
		3. EST and mRNA evidence							3. EST and mRNA evidence
		CABZ01091969.1/r	BC095776	821-1226					CABZ01091969.1/r	BC095776	821-1226
		BX004816.11	-	-					CABZ01048552.1/r	BC095776	1223-1426
36		1. syntenic block order							1. syntenic block order
			Human:	Fugu:	Stickleback:	Medaka:	Tetraodon:			Human:	Fugu:	Stickleback:	Medaka:	Tetraodon:
	chr5:426049-489438	CABZ01087549.1	-	-	-	-	-	chr5:426049-489438	CABZ01087549.1	-	-	-	-	-
	chr5:489539-492149	CABZ01072280.1	-	-	-	-	-	chr5:1840260-1843259	CABZ01048123.1	-	-	chrI:26916857-26917014	-	-
		2. homolog evidence							2. homolog evidence
		CABZ01087549.1							CABZ01087549.1
		CABZ01072280.1							CABZ01048123.1
		3. EST and mRNA evidence							3. EST and mRNA evidence
		CABZ01087549.1	BC065652	421-1257					CABZ01087549.1	BC065652	421-1257
		CABZ01072280.1	-	-					CABZ01048123.1	BC065652	285-424
37		1. syntenic block order							1. syntenic block order
			Human:	Fugu:	Stickleback:	Medaka:	Tetraodon:			Human:	Fugu:	Stickleback:	Medaka:	Tetraodon:
	chr1:1055511-1064250	CABZ01102123.1/r	-	chr8:5189553-5189766	chrXV:4222931-4223481	-	-	chr1:1055511-1064250	CABZ01102123.1/r	-	chr8:5189553-5189766	chrXV:4222931-4223481	-	-
	chr1:1053898-1055410	CABZ01079526.1/r	-	-	-	-	-	chr1:1085176-1095524	CABZ01057246.1	-	-	-	-	chr3:2944560-2946075
		2. homolog evidence							2. homolog evidence
		CABZ01102123.1/r							CABZ01102123.1/r
		CABZ01079526.1/r							CABZ01057246.1
		3. EST and mRNA evidence							3. EST and mRNA evidence
		CABZ01102123.1/r	AF391125	478-586					CABZ01102123.1/r	AF391125	478-586
		CABZ01079526.1/r	-	-					CABZ01057246.1	AF391125	65-481
38		1. syntenic block order							1. syntenic block order
			Human:	Fugu:	Stickleback:	Medaka:	Tetraodon:			Human:	Fugu:	Stickleback:	Medaka:	Tetraodon:
	chr5:73139238-73231729	CU571159.17/r	-	-	-	-	-	chr5:73139238-73231729	CU571159.17/r	-	-	-	-	-
	chr5:73231830-73232702	CABZ01085399.1	chr9:119625836-119626035	chr6:2705256-2705654	chrXIV:5012785-5013004	scaffold1990:5439-5653	chr4:8051179-8051361	chr5:73091494-73113829	CT025648.10	chr20:20335418-20336758	HE592524:277-999	-	chr4:7422295-7423171	-
		2. homolog evidence							2. homolog evidence
		CU571159.17/r							CU571159.17/r
		CABZ01085399.1							CT025648.10
		3. EST and mRNA evidence							3. EST and mRNA evidence
		CU571159.17/r	EE314455	327-541					CU571159.17/r	EE314455	327-541
		CABZ01085399.1	-	-					CT025648.10	EE314455	193-330
39		1. syntenic block order							1. syntenic block order
			Human:	Fugu:	Stickleback:	Medaka:	Tetraodon:			Human:	Fugu:	Stickleback:	Medaka:	Tetraodon:
	chr23:44396844-44432643	CU856236.6/r	chr7:100028074-100031233	chr15:10002563-10005184	-	scaffold643:10024-12135	chr7:5229856-5232131	chr23:44396844-44432643	CU856236.6/r	chr7:100028074-100031233	chr15:10002563-10005184	-	scaffold643:10024-12135	chr7:5229856-5232131
	chr23:44432744-44433999	CABZ01072661.1/r	-	-	-	-	-	chr23:44270666-44290551	CABZ01081650.1	chr2:1532147-1533146	HE591758:211959-212776	-	-	-
		2. homolog evidence							2. homolog evidence
		CU856236.6/r							CU856236.6/r
		CABZ01072661.1/r							CABZ01081650.1
		3. EST and mRNA evidence							3. EST and mRNA evidence
		CU856236.6/r	AY520570	1-226					CU856236.6/r	AY520570	1-226
		CABZ01072661.1/r	-	-					CABZ01081650.1	AY520570	225-439
40		1. syntenic block order							1. syntenic block order
			Human:	Fugu:	Stickleback:	Medaka:	Tetraodon:			Human:	Fugu:	Stickleback:	Medaka:	Tetraodon:
	chr5:47515-53435	CABZ01109661.1	chr18:50936804-50974406	chr6:393737-394131	chrXIV:13518355-13518572	-	chrUn_random:33091770-33092701	chr5:47515-53435	CABZ01109661.1	chr18:50936804-50974406	chr6:393737-394131	chrXIV:13518355-13518572	-	chrUn_random:33091770-33092701
	chr5:53536-59850	CABZ01088904.1	chr15:73552574-73552846	chr6:403984-404212	chrXIV:13531167-13531389	chr12:29735649-29735900	chrUn_random:33083603-33083864	chr5:31645-37796	CABZ01100973.1	chr15:73562346-73564907	chr6:394273-397614	chrXIV:13519185-13523998	chr12:29716434-29721772	chrUn_random:33088420-33092701
		2. homolog evidence							2. homolog evidence
		CABZ01109661.1							CABZ01109661.1
		CABZ01088904.1							CABZ01100973.1
		3. EST and mRNA evidence							3. EST and mRNA evidence
		CABZ01109661.1	CU638816	2863-3096					CABZ01109661.1	CU638816	2863-3096
		CABZ01088904.1	-	-					CABZ01100973.1	CU638816	2440-2867
41		1. syntenic block order							1. syntenic block order
			Human:	Fugu:	Stickleback:	Medaka:	Tetraodon:			Human:	Fugu:	Stickleback:	Medaka:	Tetraodon:
	chr11:3367162-3408461	FP245474.4	-	chr19:11493892-11497245	chrXII:14986263-14992183	-	chrUn_random:53080669-53085327	chr11:3367162-3408461	FP245474.4	-	chr19:11493892-11497245	chrXII:14986263-14992183	-	chrUn_random:53080669-53085327
	chr11:3339819-3367161	CU694494.7/r	chr12:49952620-49959460	chr19:3756512-3759074	chrUn:1192334-1195205	chr5:27796225-27801526	chr11:7943026-7945556	chr11:3442495-3453361	CABZ01077389.1/r	-	HE591758:46441-47177	chrXII:14998442-15000442	-	chr9:10283396-10283952
		2. homolog evidence							2. homolog evidence
		FP245474.4							FP245474.4
		CU694494.7/r							CABZ01077389.1/r
		3. EST and mRNA evidence							3. EST and mRNA evidence
		FP245474.4	BC054928	491-1593					FP245474.4	BC054928	491-1593
		CU694494.7/r	-	-					CABZ01077389.1/r	BC054928	442-503
42		1. syntenic block order							1. syntenic block order
			Human:	Fugu:	Stickleback:	Medaka:	Tetraodon:			Human:	Fugu:	Stickleback:	Medaka:	Tetraodon:
	chr2:45933131-45948593	CABZ01068727.1/r	-	-	-	-	-	chr2:45933131-45948593	CABZ01068727.1/r	-	-	-	-	-
	chr2:45931823-45933030	CABZ01068726.1/r	-	-	-	-	-	chr2:46163698-46181250	CABZ01006598.1	-	-	chrVIII:6834098-6835030	chr17:24570475-24572289	-
		2. homolog evidence							2. homolog evidence
		CABZ01068727.1/r							CABZ01068727.1/r
		CABZ01068726.1/r							CABZ01006598.1
		3. EST and mRNA evidence							3. EST and mRNA evidence
		CABZ01068727.1/r	BC053161	0-313					CABZ01068727.1/r	BC053161	0-313
		CABZ01068726.1/r	-	-					CABZ01006598.1	BC053161	311-471
43		1. syntenic block order							1. syntenic block order
			Human:	Fugu:	Stickleback:	Medaka:	Tetraodon:			Human:	Fugu:	Stickleback:	Medaka:	Tetraodon:
	chr8:53146738-53173117	CABZ01113849.1	-	-	-	-	-	chr8:53146738-53173117	CABZ01113849.1	-	-	-	-	-
	chr8:53173218-53211411	CABZ01071153.1/r	-	-	-	-	chr4:3287094-3289042	chr8:53067974-53075041	CABZ01070718.1/r	-	HE591911:105793-106441	chrXIII:12002326-12003250	chr9:16762363-16763206	chr12:700323-701422
		2. homolog evidence							2. homolog evidence
		CABZ01113849.1							CABZ01113849.1
		CABZ01071153.1/r							CABZ01070718.1/r
		3. EST and mRNA evidence							3. EST and mRNA evidence
		CABZ01113849.1	BC160604	455-4122					CABZ01113849.1	BC160604	455-4122
		CABZ01071153.1/r	-	-					CABZ01070718.1/r	BC160604	412-457
44		1. syntenic block order							1. syntenic block order
			Human:	Fugu:	Stickleback:	Medaka:	Tetraodon:			Human:	Fugu:	Stickleback:	Medaka:	Tetraodon:
	chr21:40674939-40677737	CABZ01095604.1	-	chr20:1775262-1775582	-	-	-	chr21:40674939-40677737	CABZ01095604.1	-	chr20:1775262-1775582	-	-	-
	chr21:40677838-40685848	CABZ01068467.1/r	chr5:161274939-161275106	chr15:5480279-5480822	chrVII:23679838-23680492	scaffold223:193288-194185	-	chr21:40685949-40712198	CABZ01068466.1/r	-	chr15:5469795-5473485	-	-	-
		2. homolog evidence							2. homolog evidence
		CABZ01095604.1							CABZ01095604.1
		CABZ01068467.1/r							CABZ01068466.1/r
		3. EST and mRNA evidence							3. EST and mRNA evidence
		CABZ01095604.1	BC124697	330-441					CABZ01095604.1	BC124697	330-441
		CABZ01068467.1/r	BC124697	0-340					CABZ01068466.1/r	BC124697	439-1218
45		1. syntenic block order							1. syntenic block order
			Human:	Fugu:	Stickleback:	Medaka:	Tetraodon:			Human:	Fugu:	Stickleback:	Medaka:	Tetraodon:
	chr25:24555-28472	CABZ01114050.1	chr15:58903177-58938367	-	-	-	chr13:11724781-11727503	chr25:24555-28472	CABZ01114050.1	chr15:58903177-58938367	-	-	-	chr13:11724781-11727503
	chr25:28573-37102	CABZ01114051.1	-	chr13:15914210-15916426	-	chr3:20026871-20028835	chr5:5524194-5526440	chr25:1-9737	CABZ01114045.1	-	-	-	-	-
		2. homolog evidence							2. homolog evidence
		CABZ01114050.1							CABZ01114050.1
		CABZ01114051.1							CABZ01114045.1
		3. EST and mRNA evidence							3. EST and mRNA evidence
		CABZ01114050.1	BC161665	640-1854					CABZ01114050.1	BC161665	640-1854
		CABZ01114051.1	-	-					CABZ01114045.1	BC161665	1854-3340
46		1. syntenic block order							1. syntenic block order
			Human:	Fugu:	Stickleback:	Medaka:	Tetraodon:			Human:	Fugu:	Stickleback:	Medaka:	Tetraodon:
	chr15:3593485-3615030	CABZ01061595.1	-	-	-	-	-	chr15:3593485-3615030	CABZ01061595.1	-	-	-	-	-
	chr15:3587667-3593384	CABZ01081365.1	-	chr11:8877082-8877449	chrI:14324387-14325666	scaffold6873:2183-2658	chr16:5872297-5872652	chr15:3743847-3756770	CABZ01061587.1/r	-	-	-	-	chr16:5862178-5863539
		2. homolog evidence							2. homolog evidence
		CABZ01061595.1							CABZ01061595.1
		CABZ01081365.1							CABZ01061587.1/r
		3. EST and mRNA evidence							3. EST and mRNA evidence
		CABZ01061595.1	BC124734	1655-2280					CABZ01061595.1	BC124734	1655-2280
		CABZ01081365.1	-	-					CABZ01061587.1/r	BC124734	2-1656
47		1. syntenic block order							1. syntenic block order
			Human:	Fugu:	Stickleback:	Medaka:	Tetraodon:			Human:	Fugu:	Stickleback:	Medaka:	Tetraodon:
	chr2:590888-592739	CABZ01090310.1	-	chr20:371259-371751	chrX:10233306-10233492	-	chr10:1928904-1929088	chr2:590888-592739	CABZ01090310.1	-	chr20:371259-371751	chrX:10233306-10233492	-	chr10:1928904-1929088
	chr2:592840-596346	CABZ01117971.1/r	-	-	-	chr17:27470500-27470632	-	chr2:543306-553708	CABZ01064879.1	-	chr22:240220-240925	chrIII:10563497-10564599	chr17:27494651-27495534	chr15_random:338110-338922
		2. homolog evidence							2. homolog evidence
		CABZ01090310.1							CABZ01090310.1
		CABZ01117971.1/r							CABZ01064879.1
		3. EST and mRNA evidence							3. EST and mRNA evidence
		CABZ01090310.1	EH549057	728-974					CABZ01090310.1	EH549057	728-974
		CABZ01117971.1/r	-	-					CABZ01064879.1	EH549057	471-731
48		1. syntenic block order							1. syntenic block order
			Human:	Fugu:	Stickleback:	Medaka:	Tetraodon:			Human:	Fugu:	Stickleback:	Medaka:	Tetraodon:
	chr24:37534173-37541100	CABZ01080592.1	-	-	-	-	-	chr24:37534173-37541100	CABZ01080592.1	-	-	-	-	-
	chr24:37541201-37549195	CABZ01087006.1	chr20:57484196-57484637	chr22:1654951-1655637	-	chr5:9986843-9988375	-	chr24:37503880-37513522	CABZ01035623.1	chr1:228529808-228539159	chr22:985053-986205	-	chr17:28772130-28773882	chr15_random:1055502-1056553
		2. homolog evidence							2. homolog evidence
		CABZ01080592.1							CABZ01080592.1
		CABZ01087006.1							CABZ01035623.1
		3. EST and mRNA evidence							3. EST and mRNA evidence
		CABZ01080592.1	BC091815	2197-2243					CABZ01080592.1	BC091815	2197-2243
		CABZ01087006.1	-	-					CABZ01035623.1	BC091815	1582-2204
49		1. syntenic block order							1. syntenic block order
			Human:	Fugu:	Stickleback:	Medaka:	Tetraodon:			Human:	Fugu:	Stickleback:	Medaka:	Tetraodon:
	chr5:18035336-18036459	CABZ01088703.1	chr22:24583919-24584112	-	chrXIV:6512894-6513090	chr12:13242984-13243655	chr4:1992262-1992468	chr5:18035336-18036459	CABZ01088703.1	chr22:24583919-24584112	-	chrXIV:6512894-6513090	chr12:13242984-13243655	chr4:1992262-1992468
	chr5:18029821-18035235	CABZ01065759.1	-	chr21:11674896-11675760	chrXIII:19606465-19606751	-	chr12:4188185-4188276	chr5:18115456-18129770	CABZ01065752.1	-	-	-	-	-
		2. homolog evidence							2. homolog evidence
		CABZ01088703.1							CABZ01088703.1
		CABZ01065759.1							CABZ01065752.1
		3. EST and mRNA evidence							3. EST and mRNA evidence
		CABZ01088703.1	AL910404	0-67					CABZ01088703.1	AL910404	0-67
		CABZ01065759.1	-	-					CABZ01065752.1	AL910404	69-166
50		1. syntenic block order							1. syntenic block order
			Human:	Fugu:	Stickleback:	Medaka:	Tetraodon:			Human:	Fugu:	Stickleback:	Medaka:	Tetraodon:
	chr7:77213794-77218120	CABZ01113584.1	-	-	-	-	-	chr7:77213794-77218120	CABZ01113584.1	-	-	-	-	-
	chr7:77218221-77222163	CABZ01113585.1	-	-	-	-	-	chr7:77143064-77145413	CABZ01089929.1	-	-	-	-	-
		2. homolog evidence							2. homolog evidence
		CABZ01113584.1							CABZ01113584.1
		CABZ01113585.1							CABZ01089929.1
		3. EST and mRNA evidence							3. EST and mRNA evidence
		CABZ01113584.1	BC122117	216-293					CABZ01113584.1	BC122117	216-293
		CABZ01113585.1	-	-					CABZ01089929.1	BC122117	0-194
51		1. syntenic block order							1. syntenic block order
			Human:	Fugu:	Stickleback:	Medaka:	Tetraodon:			Human:	Fugu:	Stickleback:	Medaka:	Tetraodon:
	chr9:51644582-51648261	CABZ01094468.1	-	-	-	-	-	chr9:51644582-51648261	CABZ01094468.1	-	-	-	-	-
	chr9:51648362-51653361	CABZ01037350.1/r	-	-	-	-	-	chr9:51327984-51346345	CABZ01088037.1	-	-	-	-	chr2:14168829-14169243
		2. homolog evidence							2. homolog evidence
		CABZ01094468.1							CABZ01094468.1
		CABZ01037350.1/r							CABZ01088037.1
		3. EST and mRNA evidence							3. EST and mRNA evidence
		CABZ01094468.1	CF998843	0-47					CABZ01094468.1	CF998843	0-47
		CABZ01037350.1/r	-	-					CABZ01088037.1	CF998843	38-353
52		1. syntenic block order							1. syntenic block order
			Human:	Fugu:	Stickleback:	Medaka:	Tetraodon:			Human:	Fugu:	Stickleback:	Medaka:	Tetraodon:
	chr20:1981572-1986274	CABZ01103861.1	chr6:129687356-129687693	chr16:8502466-8502831	chrXVIII:7147733-7147930	chr24:4138132-4138318	chr14:4611920-4612237	chr20:1981572-1986274	CABZ01103861.1	chr6:129687356-129687693	chr16:8502466-8502831	chrXVIII:7147733-7147930	chr24:4138132-4138318	chr14:4611920-4612237
	chr20:1979785-1981471	CABZ01090183.1/r	-	chr16:8504498-8504647	chrXVIII:7150833-7151010	chr24:4140494-4140690	chr14:4609693-4609862	chr20:2004524-2006275	CABZ01103800.1/r	-	chr16:8504045-8504412	chrXVIII:7150244-7150637	chr24:4139508-4140423	chr14:4609957-4610350
		2. homolog evidence							2. homolog evidence
		CABZ01103861.1							CABZ01103861.1
		CABZ01090183.1/r							CABZ01103800.1/r
		3. EST and mRNA evidence							3. EST and mRNA evidence
		CABZ01103861.1	JN786913	4648-4791					CABZ01103861.1	JN786913	4648-4791
		CABZ01090183.1/r	-	-					CABZ01103800.1/r	JN786913	4367-4648
53		1. syntenic block order							1. syntenic block order
			Human:	Fugu:	Stickleback:	Medaka:	Tetraodon:			Human:	Fugu:	Stickleback:	Medaka:	Tetraodon:
	chr4:60173966-60178394	CABZ01101789.1	-	HE592787:349-563	chrUn:21826735-21827059	-	-	chr4:60173966-60178394	CABZ01101789.1	-	HE592787:349-563	chrUn:21826735-21827059	-	-
	chr4:60171496-60173865	CABZ01101790.1	-	-	-	chr3:5173416-5173696	-	chr4:60223852-60227534	CABZ01036094.1/r	-	HE592044:5818-8259	chrUn:21841300-21844267	-	chrUn_random:23039979-23040857
		2. homolog evidence							2. homolog evidence
		CABZ01101789.1							CABZ01101789.1
		CABZ01101790.1							CABZ01036094.1/r
		3. EST and mRNA evidence							3. EST and mRNA evidence
		CABZ01101789.1	CD752652	270-495					CABZ01101789.1	CD752652	270-495
		CABZ01101790.1	-	-					CABZ01036094.1/r	CD752652	0-273
54		1. syntenic block order							1. syntenic block order
			Human:	Fugu:	Stickleback:	Medaka:	Tetraodon:			Human:	Fugu:	Stickleback:	Medaka:	Tetraodon:
	chr19:11969161-11996422	CABZ01079015.1/r	chr7:35905124-35923603	chr21:9976995-9978164	-	chr7:13063039-13064249	chr13:571599-572075	chr19:11969161-11996422	CABZ01079015.1/r	chr7:35905124-35923603	chr21:9976995-9978164	-	chr7:13063039-13064249	chr13:571599-572075
	chr19:11968105-11969060	CABZ01068098.1/r	-	-	-	chr16:19383623-19384088	-	chr19:12009227-12020064	CABZ01061915.1/r	-	chr7:2160021-2160312	-	-	chrUn_random:29459348-29459552
		2. homolog evidence							2. homolog evidence
		CABZ01079015.1/r							CABZ01079015.1/r
		CABZ01068098.1/r							CABZ01061915.1/r
		3. EST and mRNA evidence							3. EST and mRNA evidence
		CABZ01079015.1/r	BC097041	313-864					CABZ01079015.1/r	BC097041	313-864
		CABZ01068098.1/r	-	-					CABZ01061915.1/r	BC097041	195-322
55		1. syntenic block order							1. syntenic block order
			Human:	Fugu:	Stickleback:	Medaka:	Tetraodon:			Human:	Fugu:	Stickleback:	Medaka:	Tetraodon:
	chr23:41792654-41825446	CABZ01062561.1	-	-	-	-	-	chr23:41792654-41825446	CABZ01062561.1	-	-	-	-	-
	chr23:41825547-41838904	CABZ01062562.1	-	-	-	chr18:26854253-26854834	-	chr23:41698802-41705224	CABZ01056808.1	chr6:35200637-35201084	chr3:10939811-10941592	chrXII:1611681-1613017	chr7:19946509-19948985	chr9:7763794-7765498
		2. homolog evidence							2. homolog evidence
		CABZ01062561.1							CABZ01062561.1
		CABZ01062562.1							CABZ01056808.1
		3. EST and mRNA evidence							3. EST and mRNA evidence
		CABZ01062561.1	CT612172	561-697					CABZ01062561.1	CT612172	561-697
		CABZ01062562.1	-	-					CABZ01056808.1	CT612172	695-844
56		1. syntenic block order							1. syntenic block order
			Human:	Fugu:	Stickleback:	Medaka:	Tetraodon:			Human:	Fugu:	Stickleback:	Medaka:	Tetraodon:
	chr4:59380792-59400302	CABZ01085404.1	-	HE594918:5162-6278	-	-	-	chr4:59380792-59400302	CABZ01085404.1	-	HE594918:5162-6278	-	-	-
	chr4:59400403-59403872	CABZ01016329.1/r	-	-	-	scaffold7736:1039-1475	-	chr4:59351055-59358803	CABZ01072521.1	chr12:72148916-72149073	HE592250:32463-32636	-	-	chrUn_random:23117928-23118136
		2. homolog evidence							2. homolog evidence
		CABZ01085404.1							CABZ01085404.1
		CABZ01016329.1/r							CABZ01072521.1
		3. EST and mRNA evidence							3. EST and mRNA evidence
		CABZ01085404.1	BC124522	329-1248					CABZ01085404.1	BC124522	329-1248
		CABZ01016329.1/r	-	-					CABZ01072521.1	BC124522	0-333
57		1. syntenic block order							1. syntenic block order
			Human:	Fugu:	Stickleback:	Medaka:	Tetraodon:			Human:	Fugu:	Stickleback:	Medaka:	Tetraodon:
	chr8:2258820-2268742	CABZ01100366.1/r	chr17:57721607-57725769	-	chrXIII:1636207-1637981	-	-	chr8:2258820-2268742	CABZ01100366.1/r	chr17:57721607-57725769	-	chrXIII:1636207-1637981	-	-
	chr8:2268843-2270175	CABZ01100365.1/r	-	-	-	-	-	chr8:2239047-2244310	CABZ01080010.1/r	-	chr11:1603193-1604223	chrVII:14196059-14197190	chr9:5337670-5339530	-
		2. homolog evidence							2. homolog evidence
		CABZ01100366.1/r							CABZ01100366.1/r
		CABZ01100365.1/r							CABZ01080010.1/r
		3. EST and mRNA evidence							3. EST and mRNA evidence
		CABZ01100366.1/r	BC139656	403-568					CABZ01100366.1/r	BC139656	403-568
		CABZ01100365.1/r	-	-					CABZ01080010.1/r	BC139656	563-984
58		1. syntenic block order							1. syntenic block order
			Human:	Fugu:	Stickleback:	Medaka:	Tetraodon:			Human:	Fugu:	Stickleback:	Medaka:	Tetraodon:
	chr13:51793262-51830474	CABZ01090171.1/r	chr5:99334935-99336474	-	-	-	-	chr13:51793262-51830474	CABZ01090171.1/r	chr5:99334935-99336474	-	-	-	-
	chr13:51830575-51832007	CABZ01090170.1/r	-	-	-	-	-	chr13:51773319-51784422	CABZ01057690.1	-	-	-	-	-
		2. homolog evidence							2. homolog evidence
		CABZ01090171.1/r							CABZ01090171.1/r
		CABZ01090170.1/r							CABZ01057690.1
		3. EST and mRNA evidence							3. EST and mRNA evidence
		CABZ01090171.1/r	BC163775	1099-1409					CABZ01090171.1/r	BC163775	1099-1409
		CABZ01090170.1/r	-	-					CABZ01057690.1	BC163775	996-1103
59		1. syntenic block order							1. syntenic block order
			Human:	Fugu:	Stickleback:	Medaka:	Tetraodon:			Human:	Fugu:	Stickleback:	Medaka:	Tetraodon:
	chr8:1432953-1446579	CABZ01115235.1/r	chr20:59847511-59850920	-	-	-	-	chr8:1432953-1446579	CABZ01115235.1/r	chr20:59847511-59850920	-	-	-	-
	chr8:1426553-1432852	CABZ01115234.1/r	-	-	-	-	-	chr8:1452302-1461558	CABZ01100525.1	chr5:106762898-106763352	chr21:6725196-6725498	chrXIII:5481420-5481756	chr9:7450540-7450844	chr12:8899096-8899445
		2. homolog evidence							2. homolog evidence
		CABZ01115235.1/r							CABZ01115235.1/r
		CABZ01115234.1/r							CABZ01100525.1
		3. EST and mRNA evidence							3. EST and mRNA evidence
		CABZ01115235.1/r	Y09669	24-326					CABZ01115235.1/r	Y09669	24-326
		CABZ01115234.1/r	-	-					CABZ01100525.1	Y09669	321-615
60		1. syntenic block order							1. syntenic block order
			Human:	Fugu:	Stickleback:	Medaka:	Tetraodon:			Human:	Fugu:	Stickleback:	Medaka:	Tetraodon:
	chr12:42421284-42426386	CABZ01058769.1/r	-	-	-	-	-	chr12:42421284-42426386	CABZ01058769.1/r	-	-	-	-	-
	chr12:42415869-42421183	CABZ01058768.1/r	-	-	-	-	-	chr12:42683433-42699622	CABZ01021215.1	chr5:26987379-26988415	chr10:7855633-7856099	-	scaffold841:80607-81600	chr1:18350043-18350352
		2. homolog evidence							2. homolog evidence
		CABZ01058769.1/r							CABZ01058769.1/r
		CABZ01058768.1/r							CABZ01021215.1
		3. EST and mRNA evidence							3. EST and mRNA evidence
		CABZ01058769.1/r	EB946952	197-293					CABZ01058769.1/r	EB946952	197-293
		CABZ01058768.1/r	-	-					CABZ01021215.1	EB946952	290-515
61		1. syntenic block order							1. syntenic block order
			Human:	Fugu:	Stickleback:	Medaka:	Tetraodon:			Human:	Fugu:	Stickleback:	Medaka:	Tetraodon:
	chr17:51501789-51509241	CABZ01109614.1/r	-	-	-	-	-	chr17:51501789-51509241	CABZ01109614.1/r	-	-	-	-	-
	chr17:51478845-51501688	CABZ01084793.1/r	-	-	-	-	-	chr17:51513454-51514469	CABZ01067310.1	chr15:35046610-35046707	chr2:4250697-4251186	-	chr22:7088159-7088630	chr16:7776171-7776549
		2. homolog evidence							2. homolog evidence
		CABZ01109614.1/r							CABZ01109614.1/r
		CABZ01084793.1/r							CABZ01067310.1
		3. EST and mRNA evidence							3. EST and mRNA evidence
		CABZ01109614.1/r	EL649682	470-749					CABZ01109614.1/r	EL649682	470-749
		CABZ01084793.1/r	-	-					CABZ01067310.1	EL649682	40-473
62		1. syntenic block order							1. syntenic block order
			Human:	Fugu:	Stickleback:	Medaka:	Tetraodon:			Human:	Fugu:	Stickleback:	Medaka:	Tetraodon:
	chr21:1757259-1767484	CABZ01112037.1	-	-	-	-	-	chr21:1757259-1767484	CABZ01112037.1	-	-	-	-	-
	chr21:1767585-1773833	CABZ01109627.1/r	-	-	-	-	-	chr21:1726666-1728434	CABZ01085929.1/r	-	-	chrUn:20857369-20857791	chr12:28988015-28988311	chrUn_random:23581765-23582423
		2. homolog evidence							2. homolog evidence
		CABZ01112037.1							CABZ01112037.1
		CABZ01109627.1/r							CABZ01085929.1/r
		3. EST and mRNA evidence							3. EST and mRNA evidence
		CABZ01112037.1	EB975825	101-204					CABZ01112037.1	EB975825	101-204
		CABZ01109627.1/r	-	-					CABZ01085929.1/r	EB975825	203-498
63		1. syntenic block order							1. syntenic block order
			Human:	Fugu:	Stickleback:	Medaka:	Tetraodon:			Human:	Fugu:	Stickleback:	Medaka:	Tetraodon:
	chr24:34783976-34793050	CABZ01076168.1	-	-	-	-	chr15_random:1514232-1515799	chr24:34783976-34793050	CABZ01076168.1	-	-	-	-	chr15_random:1514232-1515799
	chr24:34793151-34794178	CABZ01076169.1	-	-	chrXVII:8590795-8591234	chr6:8198020-8198420	-	chr24:34749842-34769509	CABZ01076165.1	-	-	-	-	-
		2. homolog evidence							2. homolog evidence
		CABZ01076168.1							CABZ01076168.1
		CABZ01076169.1							CABZ01076165.1
		3. EST and mRNA evidence							3. EST and mRNA evidence
		CABZ01076168.1	DN899659	177-348					CABZ01076168.1	DN899659	177-348
		CABZ01076169.1	-	-					CABZ01076165.1	DN899659	372-689
64		1. syntenic block order							1. syntenic block order
			Human:	Fugu:	Stickleback:	Medaka:	Tetraodon:			Human:	Fugu:	Stickleback:	Medaka:	Tetraodon:
	chr5:8783333-8797919	CABZ01069874.1/r	-	-	-	-	-	chr5:8783333-8797919	CABZ01069874.1/r	-	-	-	-	-
	chr5:8798020-8798833	CABZ01069873.1/r	-	-	-	-	-	chr5:8680986-8703781	CABZ01061829.1/r	-	-	-	-	-
		2. homolog evidence							2. homolog evidence
		CABZ01069874.1/r							CABZ01069874.1/r
		CABZ01069873.1/r							CABZ01061829.1/r
		3. EST and mRNA evidence							3. EST and mRNA evidence
		CABZ01069874.1/r	BC081625	111-180					CABZ01069874.1/r	BC081625	111-180
		CABZ01069873.1/r	-	-					CABZ01061829.1/r	BC081625	0-113
65		1. syntenic block order							1. syntenic block order
			Human:	Fugu:	Stickleback:	Medaka:	Tetraodon:			Human:	Fugu:	Stickleback:	Medaka:	Tetraodon:
	chr7:74920408-74960108	CU929544.10	-	-	-	-	-	chr7:74920408-74960108	CU929544.10	-	-	-	-	-
	chr7:74904122-74920407	CU463947.8	chr4:132445317-132446780	chr9:12771065-12773108	chrII:415804-421052	chr6:10669080-10671973	-	chr7:74969385-75069459	CU694197.24/r	chr9:8314118-8342001	chr8:14014215-14026328	chrVII:5932161-5939155	chr18:9432672-9440028	chrUn_random:11824139-11829607
		2. homolog evidence							2. homolog evidence
		CU929544.10							CU929544.10
		CU463947.8							CU694197.24/r
		3. EST and mRNA evidence							3. EST and mRNA evidence
		CU929544.10	BC122117	460-609					CU929544.10	BC122117	460-609
		CU463947.8	-	-					CU694197.24/r	BC122117	609-1235
66		1. syntenic block order							1. syntenic block order
			Human:	Fugu:	Stickleback:	Medaka:	Tetraodon:			Human:	Fugu:	Stickleback:	Medaka:	Tetraodon:
	chr8:43240180-43276615	FP102016.4/r	chr19:22574014-22576891	chr11:9620571-9622006	chrX:14747976-14749367	chr17:10941760-10943869	chrUn_random:65132797-65134393	chr8:43240180-43276615	FP102016.4/r	chr19:22574014-22576891	chr11:9620571-9622006	chrX:14747976-14749367	chr17:10941760-10943869	chrUn_random:65132797-65134393
	chr8:43276616-43288676	CU914815.6	-	chr21:12493575-12495146	chrXIII:4081292-4083212	chr9:5750680-5753071	chr12:3479931-3481484	chr8:43223512-43232367	CABZ01040466.1/r	chr2:96679424-96679692	chr21:12498415-12498761	-	chr9:5756530-5756877	chr12:3476238-3476616
		2. homolog evidence							2. homolog evidence
		FP102016.4/r							FP102016.4/r
		CU914815.6							CABZ01040466.1/r
		3. EST and mRNA evidence							3. EST and mRNA evidence
		FP102016.4/r	BM776459	24-390					FP102016.4/r	BC067576	0-191
		CU914815.6	BM776459	382-575					CABZ01040466.1/r	BC067576	187-384
67		1. syntenic block order							1. syntenic block order
			Human:	Fugu:	Stickleback:	Medaka:	Tetraodon:			Human:	Fugu:	Stickleback:	Medaka:	Tetraodon:
	chr5:8806199-8842962	CU856184.10/r	-	chr6:7943851-7946985	chrXIV:6230466-6235109	chr9:10610815-10614872	chr12:7389100-7392130	chr5:8806199-8842962	CU856184.10/r	-	chr6:7943851-7946985	chrXIV:6230466-6235109	chr9:10610815-10614872	chr12:7389100-7392130
	chr5:8843063-8943633	CU856253.18/r	chr4:96091302-96166314	-	chrXIII:7635075-7646974	-	-	chr5:8756876-8761886	CABZ01069877.1/r	-	-	-	-	-
		2. homolog evidence							2. homolog evidence
		CU856184.10/r							CU856184.10/r
		CU856253.18/r							CABZ01069877.1/r
		3. EST and mRNA evidence							3. EST and mRNA evidence
		CU856184.10/r	BC081625	376-2259					CU856184.10/r	BC081625	376-2259
		CU856253.18/r	-	-					CABZ01069877.1/r	BC081625	175-377
68		1. syntenic block order							1. syntenic block order
			Human:	Fugu:	Stickleback:	Medaka:	Tetraodon:			Human:	Fugu:	Stickleback:	Medaka:	Tetraodon:
	chr5:51991370-51999261	CABZ01075230.1/r	-	-	-	-	-	chr5:51991370-51999261	CABZ01075230.1/r	-	-	-	-	-
	chr5:51983498-51991269	CABZ01075229.1/r	chr5:93807197-93807466	chr21:14491911-14492188	-	chr9:15649698-15650003	chr12:1435407-1437498	chr5:52000139-52006228	CABZ01035402.1/r	-	-	chrXIII:11214023-11215687	-	chr12:1429946-1431174
		2. homolog evidence							2. homolog evidence
		CABZ01075230.1/r							CABZ01075230.1/r
		CABZ01075229.1/r							CABZ01035402.1/r
		3. EST and mRNA evidence							3. EST and mRNA evidence
		CABZ01075230.1/r	EB948882	408-591					CABZ01075230.1/r	EB948882	408-591
		CABZ01075229.1/r	-	-					CABZ01035402.1/r	EB948882	151-412
69		1. syntenic block order							1. syntenic block order
			Human:	Fugu:	Stickleback:	Medaka:	Tetraodon:			Human:	Fugu:	Stickleback:	Medaka:	Tetraodon:
	chr19:1035171-1035862	CABZ01083491.1	-	chr12:10226883-10227076	chrX:3827311-3827549	-	chr3:2387780-2387853	chr19:1078559-1082667	CABZ01115784.1	-	chr12:10226883-10227076	chrX:3827311-3827549	-	chr3:2387780-2387853
	chr19:1035963-1043955	CABZ01083492.1	-	chr12:10236320-10236517	-	chr11:4733511-4733989	chr21_random:3093018-3093387	chr19:1035963-1043955	CABZ01083492.1	-	chr12:10236320-10236517	-	chr11:4733511-4733989	chr21_random:3093018-3093387
		2. homolog evidence							2. homolog evidence
		CABZ01083491.1							CABZ01115784.1
		CABZ01083492.1							CABZ01083492.1
		3. EST and mRNA evidence							3. EST and mRNA evidence
		CABZ01083491.1	-	-					CABZ01115784.1	CK872480	18-412
		CABZ01083492.1	CK872480	406-585					CABZ01083492.1	CK872480	406-585
70		1. syntenic block order							1. syntenic block order
			Human:	Fugu:	Stickleback:	Medaka:	Tetraodon:			Human:	Fugu:	Stickleback:	Medaka:	Tetraodon:
	chr23:2916502-2924021	CABZ01100041.1/r	-	-	-	chr14:28406615-28406980	chr9:5423035-5423242	chr23:2862766-2893770	CU633851.5	-	chr3:8604050-8615792	-	chr7:15058731-15078392	-
	chr23:2898574-2916401	CABZ01100040.1/r	-	chr3:8622584-8623072	-	chr20:12456278-12456959	chr9:5427758-5428228	chr23:2898574-2916401	CABZ01100040.1/r	-	chr3:8622584-8623072	-	chr20:12456278-12456959	chr9:5427758-5428228
		2. homolog evidence							2. homolog evidence
		CABZ01100041.1/r							CU633851.5
		CABZ01100040.1/r							CABZ01100040.1/r
		3. EST and mRNA evidence							3. EST and mRNA evidence
		CABZ01100041.1/r	-	-					CU633851.5	CF266433	156-758
		CABZ01100040.1/r	CF266433	4-157					CABZ01100040.1/r	CF266433	4-157
71		1. syntenic block order							1. syntenic block order
			Human:	Fugu:	Stickleback:	Medaka:	Tetraodon:			Human:	Fugu:	Stickleback:	Medaka:	Tetraodon:
	chr15:6727604-6728603	CABZ01012761.1/r	-	-	-	-	-	chr15:6372496-6378995	CABZ01057324.1/r	chr11:117164579-117164743	chr11:1856176-1856327	-	-	chrUn_random:18021838-18021990
	chr15:6723032-6727503	CABZ01056409.1/r	chr21:42615158-42622837	-	chrI:4433179-4434034	chr13:24617893-24619077	chrUn_random:18021142-18021704	chr15:6723032-6727503	CABZ01056409.1/r	chr21:42615158-42622837	-	chrI:4433179-4434034	chr13:24617893-24619077	chrUn_random:18021142-18021704
		2. homolog evidence							2. homolog evidence
		CABZ01012761.1/r							CABZ01057324.1/r
		CABZ01056409.1/r							CABZ01056409.1/r
		3. EST and mRNA evidence							3. EST and mRNA evidence
		CABZ01012761.1/r	BC098874	732-865					CABZ01057324.1/r	BC098874	732-865
		CABZ01056409.1/r	BC098874	864-1252					CABZ01056409.1/r	BC098874	864-1252
72		1. syntenic block order							1. syntenic block order
			Human:	Fugu:	Stickleback:	Medaka:	Tetraodon:			Human:	Fugu:	Stickleback:	Medaka:	Tetraodon:
	chr11:41340068-41341681	CABZ01089155.1/r	-	-	-	-	-	chr11:43514583-43552867	CU633620.5	chr3:57632040-57743580	chr19:1436388-1438502	-	-	-
	chr11:41336040-41339967	CABZ01089154.1/r	-	-	-	-	-	chr11:41336040-41339967	CABZ01089154.1/r	-	-	-	-	-
		2. homolog evidence							2. homolog evidence
		CABZ01089155.1/r							CU633620.5
		CABZ01089154.1/r							CABZ01089154.1/r
		3. EST and mRNA evidence							3. EST and mRNA evidence
		CABZ01089155.1/r	-	-					CU633620.5	GO937177	0-385
		CABZ01089154.1/r	GO937177	380-501					CABZ01089154.1/r	GO937177	380-501
73		1. syntenic block order							1. syntenic block order
			Human:	Fugu:	Stickleback:	Medaka:	Tetraodon:			Human:	Fugu:	Stickleback:	Medaka:	Tetraodon:
	chr20:53518998-53531692	CABZ01037785.1	-	chrXVIII:10163313-10164481	chr16:6260297-6261379	chr24:17061451-17062708	chr5:3545163-3546162	chr20:53454563-53456771	CABZ01086879.1	chr6:110426853-110426973	-	-	-	-
	chr20:53510575-53518897	CABZ01072547.1/r	chr14:100043935-100044108	-	-	-	-	chr20:53510575-53518897	CABZ01072547.1/r	chr14:100043935-100044108	-	-	-	-
		2. homolog evidence							2. homolog evidence
		CABZ01037785.1							CABZ01086879.1
		CABZ01072547.1/r							CABZ01072547.1/r
		3. EST and mRNA evidence							3. EST and mRNA evidence
		CABZ01037785.1	-	-					CABZ01086879.1	EG571917	473-575
		CABZ01072547.1/r	EG571917	571-651					CABZ01072547.1/r	EG571917	571-651
74		1. syntenic block order							1. syntenic block order
			Human:	Fugu:	Stickleback:	Medaka:	Tetraodon:			Human:	Fugu:	Stickleback:	Medaka:	Tetraodon:
	chr14:1067825-1069320	CABZ01079482.1	-	-	chrIV:8333278-8333849	chr10:8373189-8373792	-	chr14:1153460-1161236	CABZ01111515.1	-	-	chrIV:8333278-8333849	chr10:8373189-8373792	-
	chr14:1069421-1093376	CABZ01079483.1	chrX:73641512-73641908	-	-	-	-	chr14:1069421-1093376	CABZ01079483.1	chrX:73641512-73641908	-	-	-	-
		2. homolog evidence							2. homolog evidence
		CABZ01079482.1							CABZ01111515.1
		CABZ01079483.1							CABZ01079483.1
		3. EST and mRNA evidence							3. EST and mRNA evidence
		CABZ01079482.1	-	-					CABZ01111515.1	FN687448	363-987
		CABZ01079483.1	FN687448	0-364					CABZ01079483.1	FN687448	0-364
75		1. syntenic block order							1. syntenic block order
			Human:	Fugu:	Stickleback:	Medaka:	Tetraodon:			Human:	Fugu:	Stickleback:	Medaka:	Tetraodon:
	chr22:351674-355673	CABZ01072988.1/r	-	-	-	ultracontig62:25951-26263	-	chr22:220202-224791	CABZ01099332.1	-	chr19:5356224-5356525	-	-	chr9:541382-541602
	chr22:340956-351573	CABZ01079175.1	-	-	-	-	chrUn_random:21994205-21994453	chr22:340956-351573	CABZ01079175.1	-	-	-	-	chrUn_random:21994205-21994453
		2. homolog evidence							2. homolog evidence
		CABZ01072988.1/r							CABZ01099332.1
		CABZ01079175.1							CABZ01079175.1
		3. EST and mRNA evidence							3. EST and mRNA evidence
		CABZ01072988.1/r	-	-					CABZ01099332.1	EH506061	117-292
		CABZ01079175.1	EH506061	10-120					CABZ01079175.1	EH506061	10-120
76		1. syntenic block order							1. syntenic block order
			Human:	Fugu:	Stickleback:	Medaka:	Tetraodon:			Human:	Fugu:	Stickleback:	Medaka:	Tetraodon:
	chr25:32509651-32512931	CABZ01003832.1	-	-	-	-	-	chr25:32549178-32555004	CABZ01089328.1/r	chr7:107572585-107580823	chr9:13836524-13837905	chrXIX:8720139-8722388	chr6:382913-388806	chr13:12408150-12409584
	chr25:32513032-32538354	CABZ01080407.1	-	-	-	-	-	chr25:32513032-32538354	CABZ01080407.1	-	-	-	-	-
		2. homolog evidence							2. homolog evidence
		CABZ01003832.1							CABZ01089328.1/r
		CABZ01080407.1							CABZ01080407.1
		3. EST and mRNA evidence							3. EST and mRNA evidence
		CABZ01003832.1	-	-					CABZ01089328.1/r	AF468049	3381-4389
		CABZ01080407.1	AF468049	2300-3382					CABZ01080407.1	AF468049	2300-3382
77		1. syntenic block order							1. syntenic block order
			Human:	Fugu:	Stickleback:	Medaka:	Tetraodon:			Human:	Fugu:	Stickleback:	Medaka:	Tetraodon:
	chr3:44296950-44324607	CABZ01019444.1/r	-	-	HE592120:39544-40264	-	-	chr3:36073163-36122560	CU024882.8	-	-	-	-	chrUn_random:5285754-5287980
	chr3:36035784-36073162	CR381555.5	-	-	-	-	-	chr3:44266559-44296849	CABZ01019443.1/r	chr17:29848233-29858801	-	chrXI:1268643-1274755	chr1:11871810-11883069	chrUn_random:5291704-5295656
		2. homolog evidence							2. homolog evidence
		CABZ01019444.1/r							CU024882.8
		CR381555.5							CABZ01019443.1/r
		3. EST and mRNA evidence							3. EST and mRNA evidence
		CABZ01019444.1/r	-	-					CU024882.8	AB208638	3-424
		CABZ01019443.1/r	AB208638	421-1966					CABZ01019443.1/r	AB208638	421-1966
78		1. syntenic block order							1. syntenic block order
			Human:	Fugu:	Stickleback:	Medaka:	Tetraodon:			Human:	Fugu:	Stickleback:	Medaka:	Tetraodon:
	chr11:46654965-46659384	CABZ01093372.1	-	-	-	-	-	chr11:46491796-46501913	CABZ01100304.1	-	HE596017:71-3025	chrIX:18414868-18417037	chr1:2721139-2723546	chrUn_random:57281346-57282396
	chr11:46647160-46654864	CABZ01093373.1	chr2:38970751-38970913	-	-	-	-	chr11:46647160-46654864	CABZ01093373.1	chr2:38970751-38970913	-	-	-	-
		2. homolog evidence							2. homolog evidence
		CABZ01093372.1							CABZ01100304.1
		CABZ01093373.1							CABZ01093373.1
		3. EST and mRNA evidence							3. EST and mRNA evidence
		CABZ01093372.1	-	-					CABZ01100304.1	FP107913	211-332
		CABZ01093373.1	FP107913	12-214					CABZ01093373.1	FP107913	12-214
79		1. syntenic block order							1. syntenic block order
			Human:	Fugu:	Stickleback:	Medaka:	Tetraodon:			Human:	Fugu:	Stickleback:	Medaka:	Tetraodon:
	chr16:58030136-58034543	CABZ01109026.1/r	-	-	-	-	-	chr16:58302377-58343223	CU861504.6	-	-	-	-	-
	chr16:58034644-58041144	CABZ01109025.1/r	-	-	-	-	-	chr16:58034644-58041144	CABZ01109025.1/r	-	-	-	-	-
		2. homolog evidence							2. homolog evidence
		CABZ01109026.1/r							CU861504.6
		CABZ01109025.1/r							CABZ01109025.1/r
		3. EST and mRNA evidence							3. EST and mRNA evidence
		CABZ01109026.1/r	-	-					CU861504.6	CA476427	86-685
		CABZ01109025.1/r	CA476427	27-90					CABZ01109025.1/r	CA476427	27-90
80		1. syntenic block order							1. syntenic block order
			Human:	Fugu:	Stickleback:	Medaka:	Tetraodon:			Human:	Fugu:	Stickleback:	Medaka:	Tetraodon:
	chr25:34340714-34344856	CABZ01075049.1	-	chrXIX:12223733-12223982	chr9:8434638-8434855	-	chr13:7401498-7401793	chr25:37573407-37577750	CABZ01111519.1	-	chr11:1850059-1851082	-	chr4:7422189-7423046	-
	chr25:34336340-34340613	CABZ01075048.1/r	-	-	-	-	-	chr25:34336340-34340613	CABZ01075048.1/r	-	-	-	-	-
		2. homolog evidence							2. homolog evidence
		CABZ01075049.1/r							CABZ01111519.1
		CABZ01075048.1/r							CABZ01075048.1/r
		3. EST and mRNA evidence							3. EST and mRNA evidence
		CABZ01075049.1/r	-	-					CABZ01111519.1	EE312062	0-261
		CABZ01075048.1/r	EE312062	258-312					CABZ01075048.1/r	EE312062	258-312
81		1. syntenic block order							1. syntenic block order
			Human:	Fugu:	Stickleback:	Medaka:	Tetraodon:			Human:	Fugu:	Stickleback:	Medaka:	Tetraodon:
	chr3:27122863-27123969	CABZ01038664.1	-	-	-	-	-	chr3:25985929-26011436	CABZ01064623.1	-	-	-	-	-
	chr3:27121263-27122762	CABZ01038665.1	chr22:35717933-35718036	-	-	-	-	chr3:27121263-27122762	CABZ01038665.1	chr22:35717933-35718036	-	-	-	-
		2. homolog evidence							2. homolog evidence
		CABZ01038664.1							CABZ01064623.1
		CABZ01038665.1							CABZ01038665.1
		3. EST and mRNA evidence							3. EST and mRNA evidence
		CABZ01038664.1	-	-					CABZ01064623.1	BC139585	0-203
		CABZ01038665.1	BC139585	202-409					CABZ01038665.1	BC139585	202-409
82		1. syntenic block order							1. syntenic block order
			Human:	Fugu:	Stickleback:	Medaka:	Tetraodon:			Human:	Fugu:	Stickleback:	Medaka:	Tetraodon:
	chr5:8955221-8956298	CABZ01084802.1/r	-	-	-	-	-	chr5:7574398-7587459	CABZ01088619.1/r	-	-	-	-	-
	chr5:8945104-8955120	CABZ01084801.1/r	chr4:96171630-96171846	chr21:8471727-8471974	chrXIV:6207588-6207806	chr9:26785967-26786322	chr12:7360402-7360607	chr5:8945104-8955120	CABZ01084801.1/r	chr4:96171630-96171846	chr21:8471727-8471974	chrXIV:6207588-6207806	chr9:26785967-26786322	chr12:7360402-7360607
		2. homolog evidence							2. homolog evidence
		CABZ01084802.1/r							CABZ01088619.1/r
		CABZ01084801.1/r							CABZ01084801.1/r
		3. EST and mRNA evidence							3. EST and mRNA evidence
		CABZ01084802.1/r	-	-					CABZ01088619.1/r	EH549106	86-193
		CABZ01084801.1/r	EH549106	189-927					CABZ01084801.1/r	EH549106	189-927
83		1. syntenic block order							1. syntenic block order
			Human:	Fugu:	Stickleback:	Medaka:	Tetraodon:			Human:	Fugu:	Stickleback:	Medaka:	Tetraodon:
	chr22:27274358-27275941	CABZ01032956.1/r	-	-	-	-	-	chr22:37632118-37666698	CU657925.6	chr10:98708525-98724291	chr17:4612251-4624693	-	chr1:603571-615079	chrUn_random:28314782-28325163
	chr22:27258668-27274257	CABZ01032955.1/r	-	-	-	-	-	chr22:27258668-27274257	CABZ01032955.1/r	-	-	-	-	-
		2. homolog evidence							2. homolog evidence
		CABZ01032956.1/r							CU657925.6
		CABZ01032955.1/r							CABZ01032955.1/r
		3. EST and mRNA evidence							3. EST and mRNA evidence
		CABZ01032956.1/r	-	-					CU657925.6	AL726029	0-381
		CABZ01032955.1/r	AL726029	374-504					CABZ01032955.1/r	AL726029	374-504
84		1. syntenic block order							1. syntenic block order
			Human:	Fugu:	Stickleback:	Medaka:	Tetraodon:			Human:	Fugu:	Stickleback:	Medaka:	Tetraodon:
	chr23:44856293-44968082	CU905501.8/r	-	-	-	-	-	chr23:46089470-46091291	CABZ01083189.1/r	-	-	-	-	-
	chr23:44968183-44970102	CABZ01069333.1	chr1:85484830-85484947	chr22:1577949-1578048	chrVIII:6957710-6957823	-	chr15_random:1597591-1597694	chr23:44968183-44970102	CABZ01069333.1	chr1:85484830-85484947	chr22:1577949-1578048	chrVIII:6957710-6957823	-	chr15_random:1597591-1597694
		2. homolog evidence							2. homolog evidence
		CU905501.8/r							CABZ01083189.1/r
		CABZ01069333.1							CABZ01069333.1
		3. EST and mRNA evidence							3. EST and mRNA evidence
		CU905501.8/r	-	-					CABZ01083189.1/r	CV488688	0-398
		CABZ01069333.1	CV488688	393-549					CABZ01069333.1	CV488688	393-549
85		1. syntenic block order							1. syntenic block order
			Human:	Fugu:	Stickleback:	Medaka:	Tetraodon:			Human:	Fugu:	Stickleback:	Medaka:	Tetraodon:
	chr20:4233688-4255770	CABZ01042354.1	chr6:154727443-154743800	-	-	-	chr10:3144012-3144779	chr20:4715522-4717408	CABZ01042358.1	-	-	-	-	-
	chr20:4255871-4275034	CABZ01001661.1/r	-	-	-	-	-	chr20:4255871-4275034	CABZ01001661.1/r	-	-	-	-	-
		2. homolog evidence							2. homolog evidence
		CABZ01042354.1							CABZ01042358.1
		CABZ01001661.1/r							CABZ01001661.1/r
		3. EST and mRNA evidence							3. EST and mRNA evidence
		CABZ01042354.1	-	-					CABZ01042358.1	CO796961	17-191
		CABZ01001661.1/r	CO796961	191-691					CABZ01001661.1/r	CO796961	191-691
86		1. syntenic block order							1. syntenic block order
			Human:	Fugu:	Stickleback:	Medaka:	Tetraodon:			Human:	Fugu:	Stickleback:	Medaka:	Tetraodon:
	chr8:36443344-36447688	CABZ01014740.1	-	-	-	-	-	chr8:37443937-37456259	CABZ01061448.1/r	-	-	-	-	chrUn_random:43923240-43923864
	chr8:36447789-36461760	CABZ01014741.1	-	-	chrXIII:14061184-14061749	-	-	chr8:36447789-36461760	CABZ01014741.1	-	-	chrXIII:14061184-14061749	-	-
		2. homolog evidence							2. homolog evidence
		CABZ01014740.1							CABZ01061448.1/r
		CABZ01014741.1							CABZ01014741.1
		3. EST and mRNA evidence							3. EST and mRNA evidence
		CABZ01014740.1	-	-					CABZ01061448.1/r	BM036282	319-560
		CABZ01014741.1	BM036282	0-323					CABZ01014741.1	BM036282	0-323
87		1. syntenic block order							1. syntenic block order
			Human:	Fugu:	Stickleback:	Medaka:	Tetraodon:			Human:	Fugu:	Stickleback:	Medaka:	Tetraodon:
	chr10:61054-64703	CABZ01068935.1	-	chrXIX:6656189-6656364	-	-	-	chr10:110466-116777	CABZ01118097.1	-	-	-	chr19:20290461-20290988	-
	chr10:64804-79350	CABZ01064670.1	chr21:38071987-38088764	-	-	chr14:12966134-12971322	chrUn_random:97827741-97830064	chr10:64804-79350	CABZ01064670.1	chr21:38071987-38088764	-	-	chr14:12966134-12971322	chrUn_random:97827741-97830064
		2. homolog evidence							2. homolog evidence
		CABZ01068935.1							CABZ01118097.1
		CABZ01064670.1							CABZ01064670.1
		3. EST and mRNA evidence							3. EST and mRNA evidence
		CABZ01068935.1	-	-					CABZ01118097.1	EL650703	209-722
		CABZ01064670.1	EL650703	12-215					CABZ01064670.1	EL650703	12-215
88		1. syntenic block order							1. syntenic block order
			Human:	Fugu:	Stickleback:	Medaka:	Tetraodon:			Human:	Fugu:	Stickleback:	Medaka:	Tetraodon:
	chr10:6669702-6673580	CABZ01061992.1/r	-	-	-	-	-	chr10:5622733-5729036	CT573223.10/r	-	-	-	-	-
	chr10:6655393-6669601	CABZ01061991.1/r	-	-	chrVI:2161988-2162717	-	-	chr10:6655393-6669601	CABZ01061991.1/r	-	-	chrVI:2161988-2162717	-	-
		2. homolog evidence							2. homolog evidence
		CABZ01061992.1/r							CT573223.10/r
		CABZ01061991.1/r							CABZ01061991.1/r
		3. EST and mRNA evidence							3. EST and mRNA evidence
		CABZ01061992.1/r	-	-					CT573223.10/r	CF943678	95-688
		CABZ01061991.1/r	CF943678	18-101					CABZ01061991.1/r	CF943678	18-101
89		1. syntenic block order							1. syntenic block order
			Human:	Fugu:	Stickleback:	Medaka:	Tetraodon:			Human:	Fugu:	Stickleback:	Medaka:	Tetraodon:
	chr10:45559425-45561402	CABZ01087076.1	-	-	-	-	-	chr10:45999188-46000907	CABZ01073539.1	-	chr4:7361778-7362159	chrVI:1410008-1410427	-	-
	chr10:45561503-45565062	CABZ01072081.1	-	chr17:9866127-9866278	chrIX:10712331-10712527	-	-	chr10:45561503-45565062	CABZ01072081.1	-	chr17:9866127-9866278	chrIX:10712331-10712527	-	-
		2. homolog evidence							2. homolog evidence
		CABZ01087076.1							CABZ01073539.1
		CABZ01072081.1							CABZ01072081.1
		3. EST and mRNA evidence							3. EST and mRNA evidence
		CABZ01087076.1	-	-					CABZ01073539.1	EE713625	596-723
		CABZ01072081.1	EE713625	411-604					CABZ01072081.1	EE713625	411-604
90		1. syntenic block order							1. syntenic block order
			Human:	Fugu:	Stickleback:	Medaka:	Tetraodon:			Human:	Fugu:	Stickleback:	Medaka:	Tetraodon:
	chr18:1510297-1514012	CABZ01069922.1/r	-	-	-	-	-	chr18:1934518-1942927	CABZ01078689.1/r	chr15:54792907-54799398	chr13:6792125-6792302	-	chr17:22988081-22988381	-
	chr18:1514113-1520568	CABZ01069921.1/r	chr19:17738666-17738784	chr20:4911323-4911580	-	chr4:8317911-8318198	-	chr18:1514113-1520568	CABZ01069921.1/r	chr19:17738666-17738784	chr20:4911323-4911580	-	chr4:8317911-8318198	-
		2. homolog evidence							2. homolog evidence
		CABZ01069922.1/r							CABZ01078689.1/r
		CABZ01069921.1/r							CABZ01069921.1/r
		3. EST and mRNA evidence							3. EST and mRNA evidence
		CABZ01069922.1/r	-	-					CABZ01078689.1/r	BC091837	956-1179
		CABZ01069921.1/r	BC091837	1178-1257					CABZ01069921.1/r	BC091837	1178-1257
91		1. syntenic block order							1. syntenic block order
			Human:	Fugu:	Stickleback:	Medaka:	Tetraodon:			Human:	Fugu:	Stickleback:	Medaka:	Tetraodon:
	chr19:48095128-48113346	CABZ01060189.1	chr4:59279037-59288262	-	-	-	-	chr19:47836587-48001429	CR855331.14/r	-	chr12:2417541-2434030	chrX:7953244-7973077	chr11:22700814-22727507	-
	chr19:48069674-48095027	CABZ01060188.1/r	chr8:117668089-117672146	-	-	-	-	chr19:48069674-48095027	CABZ01060188.1/r	chr8:117668089-117672146	-	-	-	-
		2. homolog evidence							2. homolog evidence
		CABZ01060189.1							CR855331.14/r
		CABZ01060188.1/r							CABZ01060188.1/r
		3. EST and mRNA evidence							3. EST and mRNA evidence
		CABZ01060189.1	-	-					CR855331.14/r	BC107824	10-282
		CABZ01060188.1/r	BC107824	280-700					CABZ01060188.1/r	BC107824	280-700
92		1. syntenic block order							1. syntenic block order
			Human:	Fugu:	Stickleback:	Medaka:	Tetraodon:			Human:	Fugu:	Stickleback:	Medaka:	Tetraodon:
	chr19:49866418-49878603	CU694273.16	chr6:32009159-32011559	-	-	-	-	chr19:50219860-50221411	CABZ01101976.1/r	-	-	-	-	-
	chr19:49878704-49880702	CABZ01084493.1/r	-	-	-	chr9:15118835-15118989	-	chr19:49878704-49880702	CABZ01084493.1/r	-	-	-	chr9:15118835-15118989	-
		2. homolog evidence							2. homolog evidence
		CU694273.16							CABZ01101976.1/r
		CABZ01084493.1/r							CABZ01084493.1/r
		3. EST and mRNA evidence							3. EST and mRNA evidence
		CU694273.16	-	-					CABZ01101976.1/r	EH566663	170-361
		CABZ01084493.1/r	EH566663	0-173					CABZ01084493.1/r	EH566663	0-173
93		1. syntenic block order							1. syntenic block order
			Human:	Fugu:	Stickleback:	Medaka:	Tetraodon:			Human:	Fugu:	Stickleback:	Medaka:	Tetraodon:
	chr2:9306612-9311577	CABZ01069739.1	chr19:19016380-19021895	chrVIII:13368103-13369455	chr20:7318716-7319704	chr4:34540750-34541043	chrUn_random:56966529-56967129	chr2:9454603-9458862	CABZ01069748.1/r	-	-	-	-	-
	chr2:9311678-9320222	CABZ01069747.1/r	chr3:159583947-159584122	HE591794:68558-70237	-	chr17:24921127-24922558	-	chr2:9311678-9320222	CABZ01069747.1/r	chr3:159583947-159584122	HE591794:68558-70237	-	chr17:24921127-24922558	-
		2. homolog evidence							2. homolog evidence
		CABZ01069739.1							CABZ01069748.1/r
		CABZ01069747.1/r							CABZ01069747.1/r
		3. EST and mRNA evidence							3. EST and mRNA evidence
		CABZ01069739.1	-	-					CABZ01069748.1/r	EE690760	19-173
		CABZ01069747.1/r	EE690760	163-800					CABZ01069747.1/r	EE690760	163-800
94		1. syntenic block order							1. syntenic block order
			Human:	Fugu:	Stickleback:	Medaka:	Tetraodon:			Human:	Fugu:	Stickleback:	Medaka:	Tetraodon:
	chr2:59926861-59933159	CABZ01030469.1	-	chrIII:7162410-7162816	chr22:7745017-7745431	chr17:23407991-23408539	chr15:4950124-4950382	chr2:56835899-56843238	CABZ01071773.1/r	-	-	-	-	-
	chr2:59933260-59935855	CABZ01030470.1	-	-	-	-	-	chr2:59933260-59935855	CABZ01030470.1	-	-	-	-	-
		2. homolog evidence							2. homolog evidence
		CABZ01030469.1							CABZ01071773.1/r
		CABZ01030470.1							CABZ01030470.1
		3. EST and mRNA evidence							3. EST and mRNA evidence
		CABZ01030469.1	-	-					CABZ01071773.1/r	CK360201	291-424
		CABZ01030470.1	CK360201	236-295					CABZ01030470.1	CK360201	236-295
95		1. syntenic block order							1. syntenic block order
			Human:	Fugu:	Stickleback:	Medaka:	Tetraodon:			Human:	Fugu:	Stickleback:	Medaka:	Tetraodon:
	chr20:55007715-55039529	CU655875.6	-	chrI:27594744-27596788	chr16:3840555-3842452	chr23:907841-908969	chr14:7496239-7497923	chr20:54866213-54878062	CABZ01118774.1	-	-	-	-	chr14:7481451-7481692
	chr20:54996099-55007614	CABZ01087936.1	-	-	-	chr21:30426287-30427415	-	chr20:54996099-55007614	CABZ01087936.1	-	-	-	chr21:30426287-30427415	-
		2. homolog evidence							2. homolog evidence
		CU655875.6							CABZ01118774.1
		CABZ01087936.1							CABZ01087936.1
		3. EST and mRNA evidence							3. EST and mRNA evidence
		CU655875.6	-	-					CABZ01118774.1	BC068016	108-337
		CABZ01087936.1	BC068016	0-115					CABZ01087936.1	BC068016	0-115
96		1. syntenic block order							1. syntenic block order
			Human:	Fugu:	Stickleback:	Medaka:	Tetraodon:			Human:	Fugu:	Stickleback:	Medaka:	Tetraodon:
	chr21:364772-368157	CABZ01050169.1/r	-	-	HE591787:17192-17810	-	chr15:1393221-139430	chr21:480585-487584	CABZ01079764.1	-	-	-	-	-
	chr21:368258-373177	CABZ01079676.1	chr8:24771558-24771882	chr19:8290790-8291472	chrXVII:5848261-5848975	-	chr11:4457892-4458539	chr21:368258-373177	CABZ01079676.1	chr8:24771558-24771882	chr19:8290790-8291472	chrXVII:5848261-5848975	-	chr11:4457892-4458539
		2. homolog evidence							2. homolog evidence
		CABZ01050169.1/r							CABZ01079764.1
		CABZ01079676.1							CABZ01079676.1
		3. EST and mRNA evidence							3. EST and mRNA evidence
		CABZ01050169.1/r	-	-					CABZ01079764.1	BC142777	519-1428
		CABZ01079676.1	-	-					CABZ01079676.1	BC142777	0-521
97		1. syntenic block order							1. syntenic block order
			Human:	Fugu:	Stickleback:	Medaka:	Tetraodon:			Human:	Fugu:	Stickleback:	Medaka:	Tetraodon:
	chr23:42578220-42582224	CABZ01049774.1	chr2:1327141-1327686	-	-	chr19:20290208-20290833	-	chr23:43102700-43104699	CABZ01065161.1/r	-	chr3:10918351-10918531	-	-	chr9:7742205-7742359
	chr23:42582325-42588455	CABZ01065160.1/r	chr10:135347240-135350758	-	-	chr4:31522458-31523110	chr1:14294036-14294489	chr23:42582325-42588455	CABZ01065160.1/r	chr10:135347240-135350758	-	-	chr4:31522458-31523110	chr1:14294036-14294489
		2. homolog evidence							2. homolog evidence
		CABZ01049774.1							CABZ01065161.1/r
		CABZ01065160.1/r							CABZ01065160.1/r
		3. EST and mRNA evidence							3. EST and mRNA evidence
		CABZ01049774.1	-	-					CABZ01065161.1/r	DT062915	369-444
		CABZ01065160.1/r	DT062915	433-624					CABZ01065160.1/r	DT062915	433-624
98		1. syntenic block order							1. syntenic block order
			Human:	Fugu:	Stickleback:	Medaka:	Tetraodon:			Human:	Fugu:	Stickleback:	Medaka:	Tetraodon:
	chr24:31085319-31087318	CABZ01083635.1/r	chr9:105634847-105635379	chrUn:6131584-6131875	-	-	-	chr24:32661113-32688772	CABZ01074816.1/r	chr13:83049428-83050969	chr1:23202058-23202684	-	chr22:21331327-21332370	-
	chr24:31087419-31095693	CABZ01071804.1	chr8:87683153-87683594	-	-	-	chrUn_random:91042767-91042942	chr24:31087419-31095693	CABZ01071804.1	chr8:87683153-87683594	-	-	-	chrUn_random:91042767-91042942
		2. homolog evidence							2. homolog evidence
		CABZ01083635.1/r							CABZ01074816.1/r
		CABZ01071804.1							CABZ01071804.1
		3. EST and mRNA evidence							3. EST and mRNA evidence
		CABZ01083635.1/r	-	-					CABZ01074816.1/r	CN510946	6-173
		CABZ01071804.1	CN510946	158-641					CABZ01071804.1	CN510946	158-641
99		1. syntenic block order							1. syntenic block order
			Human:	Fugu:	Stickleback:	Medaka:	Tetraodon:			Human:	Fugu:	Stickleback:	Medaka:	Tetraodon:
	chr25:11681161-11696171	CABZ01006253.1	-	-	-	chr6:17264603-17265121	-	chr25:11138996-11171278	CABZ01080585.1	-	-	-	-	-
	chr25:11696272-11719567	CABZ01006254.1	-	chr6:4895746-4897524	chrXIX:10985-16111	chr12:4959944-4961715	chrUn_random:21831755-21834296	chr25:11696272-11719567	CABZ01006254.1	-	chr6:4895746-4897524	chrXIX:10985-16111	chr12:4959944-4961715	chrUn_random:21831755-21834296
		2. homolog evidence							2. homolog evidence
		CABZ01006253.1							CABZ01080585.1
		CABZ01006254.1							CABZ01006254.1
		3. EST and mRNA evidence							3. EST and mRNA evidence
		CABZ01006253.1	-	-					CABZ01080585.1	EH434318	0-296
		CABZ01006254.1	EH434318	293-825					CABZ01006254.1	EH434318	293-825
100		1. syntenic block order							1. syntenic block order
			Human:	Fugu:	Stickleback:	Medaka:	Tetraodon:			Human:	Fugu:	Stickleback:	Medaka:	Tetraodon:
	chr5:70874859-70876931	CABZ01062185.1/r	-	-	-	-	-	chr5:2505685-2522653	CABZ01072553.1	-	-	-	-	chr4:8302194-8306534
	chr5:70877032-70895270	CABZ01062184.1/r	-	chr15:9359669-9361932	chrVII:17825299-17827482	chr14:16334523-16337668	chr7:5856324-5858331	chr5:70877032-70895270	CABZ01062184.1/r	-	chr15:9359669-9361932	chrVII:17825299-17827482	chr14:16334523-16337668	chr7:5856324-5858331
		2. homolog evidence							2. homolog evidence
		CABZ01062185.1/r							CABZ01072553.1
		CABZ01062184.1/r							CABZ01062184.1/r
		3. EST and mRNA evidence							3. EST and mRNA evidence
		CABZ01062185.1/r	-	-					CABZ01072553.1	BC095181	1308-1591
		CABZ01062184.1/r	BC095181	595-1316					CABZ01062184.1/r	BC095181	595-1316
101		1. syntenic block order							1. syntenic block order
			Human:	Fugu:	Stickleback:	Medaka:	Tetraodon:			Human:	Fugu:	Stickleback:	Medaka:	Tetraodon:
	chr25:34843528-34846681	CABZ01027878.1/r	-	chrXIX:12350393-12352149	chr9:8557723-8559005	chr6:12189882-12193507	chr13:7520863-7522159	chr25:35433739-35446956	CABZ01083727.1	chr15:63541822-63556079	-	-	-	chr13:7738449-7739541
	chr25:34841428-34843427	CABZ01079014.1/r	-	chr9:8770612-8770745	-	-	-	chr25:34841428-34843427	CABZ01079014.1/r	-	chr9:8770612-8770745	-	-	-
		2. homolog evidence							2. homolog evidence
		CABZ01027878.1/r							CABZ01083727.1
		CABZ01079014.1/r							CABZ01079014.1/r
		3. EST and mRNA evidence							3. EST and mRNA evidence
		CABZ01027878.1/r	-	-					CABZ01083727.1	BC129421	189-586
		CABZ01079014.1/r	BC129421	0-191					CABZ01079014.1/r	BC129421	0-191
102		1. syntenic block order							1. syntenic block order
			Human:	Fugu:	Stickleback:	Medaka:	Tetraodon:			Human:	Fugu:	Stickleback:	Medaka:	Tetraodon:
	chr12:35710819-35730106	CABZ01065666.1	chr17:76395383-76400172	-	HE591789:241391-241925	chr19:12213959-12215590	-	chr12:38154336-38180997	CABZ01055809.1/r	-	-	-	-	-
	chr12:35730207-35731206	CABZ01018410.1	-	chr1:2198645-2199065	-	ultracontig221:43647-43902	chr2:2422763-2423012	chr12:35730207-35731206	CABZ01018410.1	-	chr1:2198645-2199065	-	ultracontig221:43647-43902	chr2:2422763-2423012
		2. homolog evidence							2. homolog evidence
		CABZ01065666.1							CABZ01055809.1/r
		CABZ01018410.1							CABZ01018410.1
		3. EST and mRNA evidence							3. EST and mRNA evidence
		CABZ01065666.1	-	-					CABZ01055809.1/r	AY648810	659-2430
		CABZ01018410.1	AY648810	509-662					CABZ01018410.1	AY648810	509-662
