# Supplementary material for: L_RNA_scaffolder: scaffolding genomes with transcripts
Source: BMC Genomics. 2013 Sep 8;14:604. doi: 10.1186/1471-2164-14-604 (PMC3846640; doi:10.1186/1471-2164-14-604)
Supplement: Additional file 3: Table S4 — Ninety eight ‘errant’ relocations where L_RNA_scaffolder connections had more supporting evidence. [file 1471-2164-14-604-S3.xls]

## Sheet: sheet1
The format here is the same as the format in Supplementary Table 3. In these 98 "errant" relocations, the predicted connections have more evidence than the reference connections.
Case ID	Zv_9 scaffolding							L_RNA_scaffolder results
1		1. syntenic block order							1. syntenic block order
			Human:	Fugu:	Stickleback:	Medaka:	Tetraodon:			Human:	Fugu:	Stickleback:	Medaka:	Tetraodon:
	chr2:55397731-55403062	CABZ01112838.1	chr19:651581-651869	chr22:7817515-7817842	chrVIII:16639777-16640030	chr17:23285443-23285865	chr15:4884245-4884565	chr2:55397731-55403062	CABZ01112838.1	chr19:651581-651869	chr22:7817515-7817842	chrVIII:16639777-16640030	chr17:23285443-23285865	chr15:4884245-4884565
	chr2:55395563-55397630	CABZ01089181.1	-	-	-	-	-	chr2:55465656-55479557	CABZ01086578.1	chr19:648020-649753	chr22:7817670-7819115	-	chr17:23282980-23284336	chr15:4882739-4884180
		2. homolog evidence							2. homolog evidence
		CABZ01112838.1							CABZ01112838.1
		CABZ01089181.1							CABZ01086578.1
		3. EST and mRNA evidence							3. EST and mRNA evidence
		CABZ01112838.1	BC133164	271-509					CABZ01112838.1	BC133164	271-509
		CABZ01089181.1	-	-					CABZ01086578.1	BC133164	508-1711
2		1. syntenic block order							1. syntenic block order
			Human:	Fugu:	Stickleback:	Medaka:	Tetraodon:			Human:	Fugu:	Stickleback:	Medaka:	Tetraodon:
	chr21:43234269-43235458	CABZ01098820.1/r	chr5:134285855-134294814	chr15:6501961-6502812	chrVI:2862250-2862341	chr14:2419694-2421792	chr7:8572821-8573420	chr21:43234269-43235458	CABZ01098820.1/r	chr5:134285855-134294814	chr15:6501961-6502812	chrVI:2862250-2862341	chr14:2419694-2421792	chr7:8572821-8573420
	chr21:43225213-43234168	CABZ01085225.1/r	chr20:62766305-62767489	-	chrVII:23262983-23263292	chr14:5729725-5730115	-	chr21:44158989-44163368	CABZ01050112.1/r	chr5:134229160-134235385	-	chrUn:47061192-47064559	chr14:2428524-2431725	chr7:8578215-8579797
		2. homolog evidence							2. homolog evidence
		CABZ01098820.1/r							CABZ01098820.1/r
		CABZ01085225.1/r							CABZ01050112.1/r
		3. EST and mRNA evidence							3. EST and mRNA evidence
		CABZ01098820.1/r	EH524000	221-307					CABZ01098820.1/r	EH524000	221-307
		CABZ01085225.1/r	-	-					CABZ01050112.1/r	EH524000	303-533
3		1. syntenic block order							1. syntenic block order
			Human:	Fugu:	Stickleback:	Medaka:	Tetraodon:			Human:	Fugu:	Stickleback:	Medaka:	Tetraodon:
	chr25:1096937-1106578	CABZ01109634.1/r	chr22:45946331-45959130	-	chrXIX:4649287-4649834	chr6:5933185-5933838	chr13:9095887-9096438	chr25:1096937-1106578	CABZ01109634.1/r	chr22:45946331-45959130	-	chrXIX:4649287-4649834	chr6:5933185-5933838	chr13:9095887-9096438
	chr25:1084768-1096836	CABZ01101504.1/r	chr21:45001993-45004035	-	-	scaffold2155:8265-9606	chrUn_random:105085007-105085275	chr25:1821011-1846822	CABZ01099934.1	-	chr9:10289066-10291739	chrXIX:4645939-4648723	chr6:5928106-5932275	chr13:9092677-9095304
		2. homolog evidence							2. homolog evidence
		CABZ01109634.1/r							CABZ01109634.1/r
		CABZ01101504.1/r							CABZ01099934.1
		3. EST and mRNA evidence							3. EST and mRNA evidence
		CABZ01109634.1/r	AF013751	1560-1685					CABZ01109634.1/r	AF013751	1560-1685
		CABZ01101504.1/r	-	-					CABZ01099934.1	AF013751	1429-1552
4		1. syntenic block order							1. syntenic block order
			Human:	Fugu:	Stickleback:	Medaka:	Tetraodon:			Human:	Fugu:	Stickleback:	Medaka:	Tetraodon:
	chr24:35353455-35530702	CT583690.11	chr7:150838981-150907347	chr22:842717-863423	chrIII:16616201-16639185	chr17:28512772-28538535	chr15_random:899282-919512	chr24:35353455-35530702	CT583690.11	chr7:150838981-150907347	chr22:842717-863423	chrIII:16616201-16639185	chr17:28512772-28538535	chr15_random:899282-919512
	chr24:35229108-35353454	BX247871.7	-	-	chrIII:16633179-16639180	-	-	chr24:36429147-36453778	CABZ01076596.1/r	chr7:150783819-150784166	chr22:764464-765433	-	-	chr15_random:823153-824106
		2. homolog evidence							2. homolog evidence
		CT583690.11							CT583690.11
		BX247871.7							CABZ01076596.1/r
		3. EST and mRNA evidence							3. EST and mRNA evidence
		CT583690.11	CK397362	334-715					CT583690.11	CK397362	334-715
		BX247871.7	-	-					CABZ01076596.1/r	CK397362	2-341
5		1. syntenic block order							1. syntenic block order
			Human:	Fugu:	Stickleback:	Medaka:	Tetraodon:			Human:	Fugu:	Stickleback:	Medaka:	Tetraodon:
	chr14:49276720-49289760	CABZ01117377.1	chr4:122738423-122740766	-	-	ultracontig115:116747-117659	chr20:2613732-2614604	chr14:49276720-49289760	CABZ01117377.1	chr4:122738423-122740766	-	-	ultracontig115:116747-117659	chr20:2613732-2614604
	chr14:49258932-49276619	CABZ01009921.1	chr8:1055893-1056714	chr14:3151428-3152562	chrIV:9401091-9402206	chr10:10369456-10371792	chr1:7109393-7114026	chr14:49303140-49306204	CABZ01077287.1	chr4:122741663-122742246	chr14:11492017-11492349	chrIV:2888743-2888978	ultracontig115:116415-116705	chr20:2614580-2614905
		2. homolog evidence							2. homolog evidence
		CABZ01117377.1							CABZ01117377.1
		CABZ01009921.1							CABZ01077287.1
		3. EST and mRNA evidence							3. EST and mRNA evidence
		CABZ01117377.1	BC045840	1031-1912					CABZ01117377.1	BC045840	1031-1912
		CABZ01009921.1	-	-					CABZ01077287.1	BC045840	805-1036
6		1. syntenic block order							1. syntenic block order
			Human:	Fugu:	Stickleback:	Medaka:	Tetraodon:			Human:	Fugu:	Stickleback:	Medaka:	Tetraodon:
	chr8:42190063-42194021	CABZ01095359.1/r	chr12:121868097-121868305	-	chrXIV:6658025-6658238	chr9:18594439-18594905	chrUn_random:32073469-32073669	chr8:42190063-42194021	CABZ01095359.1/r	chr12:121868097-121868305	-	chrXIV:6658025-6658238	chr9:18594439-18594905	chrUn_random:32073469-32073669
	chr8:42178644-42189962	CABZ01081418.1	-	-	chrXIII:13264589-13265561	-	chr4:1840337-1840910	chr8:42287867-42322371	CABZ01044756.1/r	chr12:121877653-121891112	chr21:441134-446268	chrXIII:13268972-13273092	chr9:18595766-18601046	chrUn_random:32069086-32073505
		2. homolog evidence							2. homolog evidence
		CABZ01095359.1/r							CABZ01095359.1/r
		CABZ01081418.1							CABZ01044756.1/r
		3. EST and mRNA evidence							3. EST and mRNA evidence
		CABZ01095359.1/r	BC068386	1063-3482					CABZ01095359.1/r	BC068386	1063-3482
		CABZ01081418.1	-	-					CABZ01044756.1/r	BC068386	852-1071
7		1. syntenic block order							1. syntenic block order
			Human:	Fugu:	Stickleback:	Medaka:	Tetraodon:			Human:	Fugu:	Stickleback:	Medaka:	Tetraodon:
	chr24:43098677-43104881	CABZ01084145.1	-	chr10:8916254-8917088	chrUn:37164902-37165655	chr20:2740850-2741299	chr4:3932802-3933296	chr24:43098677-43104881	CABZ01084145.1	-	chr10:8916254-8917088	chrUn:37164902-37165655	chr20:2740850-2741299	chr4:3932802-3933296
	chr24:43104982-43127418	CABZ01084137.1/r	-	-	-	-	-	chr24:42987053-42994732	CABZ01072508.1	-	chr10:8915578-8916238	chrUn:37166716-37167405	-	chr4:3933337-3933590
		2. homolog evidence							2. homolog evidence
		CABZ01084145.1							CABZ01084145.1
		CABZ01084137.1/r							CABZ01072508.1
		3. EST and mRNA evidence							3. EST and mRNA evidence
		CABZ01084145.1	BC053262	1010-1298					CABZ01084145.1	BC053262	1010-1298
		CABZ01084137.1/r	-	-					CABZ01072508.1	BC053262	1298-1448
8		1. syntenic block order							1. syntenic block order
			Human:	Fugu:	Stickleback:	Medaka:	Tetraodon:			Human:	Fugu:	Stickleback:	Medaka:	Tetraodon:
	chr7:72013778-72054667	CABZ01012885.1/r	chr3:121975918-122003392	-	chr11:5571282-5578505	chr13:12034678-12038181	chr16:2525651-2531869	chr7:70393742-70432343	CU914549.6/r	chr16:71766288-71823930	chr13:15795885-15804251	chrII:11154159-11166621	chr3:19826254-19840106	chr5:5630187-5638992
	chr7:72054768-72071629	CABZ01083861.1	-	-	chrII:11166822-11167496	chr3:19849647-19850774	chr5:5627004-5627925	chr7:72054768-72071629	CABZ01083861.1	-	-	chrII:11166822-11167496	chr3:19849647-19850774	chr5:5627004-5627925
		2. homolog evidence							2. homolog evidence
		CABZ01012885.1/r							CU914549.6/r
		CABZ01083861.1							CABZ01083861.1
		3. EST and mRNA evidence							3. EST and mRNA evidence
		CABZ01012885.1/r	-	-					CU914549.6/r	EH440117	119-945
		CABZ01083861.1	EH440117	37-120					CABZ01083861.1	EH440117	37-120
9		1. syntenic block order							1. syntenic block order
			Human:	Fugu:	Stickleback:	Medaka:	Tetraodon:			Human:	Fugu:	Stickleback:	Medaka:	Tetraodon:
	chr7:67263222-67272845	CABZ01059337.1	-	-	-	chr23:22848111-22848692	-	chr7:68216832-68256589	FP016235.8	chr11:12695894-12715593	-	chrII:10426788-10429762	-	chr5:6204284-6205279
	chr7:67069702-67263121	CT583709.17	chr11:12785453-13032645	chr13:15157252-15181933	chrII:10389228-10429762	chr3:18710569-18729380	chr5:6217127-6231660	chr7:67069702-67263121	CT583709.17	chr11:12785453-13032645	chr13:15157252-15181933	chrII:10389228-10429762	chr3:18710569-18729380	chr5:6217127-6231660
		2. homolog evidence							2. homolog evidence
		CABZ01059337.1							FP016235.8
		CT583709.17							CT583709.17
		3. EST and mRNA evidence							3. EST and mRNA evidence
		CABZ01059337.1	-	-					FP016235.8	AW202969	0-335
		CT583709.17	AW202969	334-589					CT583709.17	AW202969	334-589
10		1. syntenic block order							1. syntenic block order
			Human:	Fugu:	Stickleback:	Medaka:	Tetraodon:			Human:	Fugu:	Stickleback:	Medaka:	Tetraodon:
	chr18:4623586-4627641	CABZ01077240.1	-	-	-	-	-	chr18:4528446-4539734	CU972517.5	-	chr13:8382535-8383481	-	chr6:1284348-1285369	chr5:12355880-12357226
	chr18:4615773-4623485	CABZ01077241.1	chr16:74640542-74641000	chr13:8379313-8379672	chrII:21879715-21880566	-	chr5:12358689-12359038	chr18:4615773-4623485	CABZ01077241.1	chr16:74640542-74641000	chr13:8379313-8379672	chrII:21879715-21880566	-	chr5:12358689-12359038
		2. homolog evidence							2. homolog evidence
		CABZ01077240.1							CU972517.5
		CABZ01077241.1							CABZ01077241.1
		3. EST and mRNA evidence							3. EST and mRNA evidence
		CABZ01077240.1	-	-					CU972517.5	BC161662	339-878
		CABZ01077241.1	BC161662	0-342					CABZ01077241.1	BC161662	0-342
11		1. syntenic block order							1. syntenic block order
			Human:	Fugu:	Stickleback:	Medaka:	Tetraodon:			Human:	Fugu:	Stickleback:	Medaka:	Tetraodon:
	chr12:3795703-3797771	CABZ01057078.1	-	-	-	-	-	chr12:3877517-3890516	CABZ01088175.1/r	-	-	-	chr19:15215565-15218655	-
	chr12:3797872-3800600	CABZ01080566.1	-	chr5:1038085-1038363	chrXI:952312-952584	chr19:15219763-15220074	-	chr12:3797872-3800600	CABZ01080566.1	-	chr5:1038085-1038363	chrXI:952312-952584	chr19:15219763-15220074	-
		2. homolog evidence							2. homolog evidence
		CABZ01057078.1							CABZ01088175.1/r
		CABZ01080566.1							CABZ01080566.1
		3. EST and mRNA evidence							3. EST and mRNA evidence
		CABZ01057078.1	-	-					CABZ01088175.1/r	EH588738	522-933
		CABZ01080566.1	EH588738	205-526					CABZ01080566.1	EH588738	205-526
12		1. syntenic block order							1. syntenic block order
			Human:	Fugu:	Stickleback:	Medaka:	Tetraodon:			Human:	Fugu:	Stickleback:	Medaka:	Tetraodon:
	chr24:42644942-42647612	CABZ01079808.1/r	chr2:166226625-166226983	chr3:6454177-6455620	chrIII:147334-147520	chr20:1492878-1493336	chrUn_random:60057315-60057513	chr24:42644942-42647612	CABZ01079808.1/r	chr2:166226625-166226983	chr3:6454177-6455620	chrIII:147334-147520	chr20:1492878-1493336	chrUn_random:60057315-60057513
	chr24:42639842-42644841	CABZ01090140.1	chr2:166865607-166866885	HE593222:5476-5947	chrIII:174986-175092	-	-	chr24:42866259-42880527	CABZ01073563.1/r	chr2:167275668-167278468	HE591769:234936-235519	-	chr20:1498291-1499032	chrUn_random:60055839-60056431
		2. homolog evidence							2. homolog evidence
		CABZ01079808.1/r							CABZ01079808.1/r
		CABZ01090140.1							CABZ01073563.1/r
		3. EST and mRNA evidence							3. EST and mRNA evidence
		CABZ01079808.1/r	DQ837300	3847-4025					CABZ01079808.1/r	DQ837300	3847-4025
		CABZ01090140.1	-	-					CABZ01073563.1/r	DQ837300	4022-4147
13		1. syntenic block order							1. syntenic block order
			Human:	Fugu:	Stickleback:	Medaka:	Tetraodon:			Human:	Fugu:	Stickleback:	Medaka:	Tetraodon:
	chr7:7672073-7672934	CABZ01058038.1/r	-	HE591780:164539-164657	chrXVIII:12619774-12619925	chr18:19505434-19505810	chrUn_random:1449484-1449624	chr7:7672073-7672934	CABZ01058038.1/r	-	HE591780:164539-164657	chrXVIII:12619774-12619925	chr18:19505434-19505810	chrUn_random:1449484-1449624
	chr7:7670936-7671972	CABZ01058037.1/r	-	-	-	-	-	chr7:7779619-7782063	CABZ01058033.1/r	chr2:37502907-37505122	HE591780:162888-164121	chrVII:2312674-2313274	chr18:19504806-19505376	chrUn_random:1448691-1449152
		2. homolog evidence							2. homolog evidence
		CABZ01058038.1/r							CABZ01058038.1/r
		CABZ01058037.1/r							CABZ01058033.1/r
		3. EST and mRNA evidence							3. EST and mRNA evidence
		CABZ01058038.1/r	BC155343	844-1052					CABZ01058038.1/r	BC155343	844-1052
		CABZ01058037.1/r	-	-					CABZ01058033.1/r	BC155343	1051-1335
14		1. syntenic block order							1. syntenic block order
			Human:	Fugu:	Stickleback:	Medaka:	Tetraodon:			Human:	Fugu:	Stickleback:	Medaka:	Tetraodon:
	chr9:1165705-1168546	CABZ01091513.1	-	chr8:1208485-1209075	chrI:22011361-22011786	scaffold1156:7399-7844	-	chr9:1165705-1168546	CABZ01091513.1	-	chr8:1208485-1209075	chrI:22011361-22011786	scaffold1156:7399-7844	-
	chr9:1168647-1170563	CABZ01066918.1	-	-	chrXVI:9437585-9437744	-	-	chr9:1-2861	CABZ01081188.1/r	-	chr8:1203536-1204816	chrI:22014019-22014781	scaffold3832:2013-2637	chr3:6588890-6589941
		2. homolog evidence							2. homolog evidence
		CABZ01091513.1							CABZ01091513.1
		CABZ01066918.1							CABZ01081188.1/r
		3. EST and mRNA evidence							3. EST and mRNA evidence
		CABZ01091513.1	DN895541	604-751					CABZ01091513.1	DN895541	604-751
		CABZ01066918.1	-	-					CABZ01081188.1/r	DN895541	239-606
15		1. syntenic block order							1. syntenic block order
			Human:	Fugu:	Stickleback:	Medaka:	Tetraodon:			Human:	Fugu:	Stickleback:	Medaka:	Tetraodon:
	chr7:70097317-70108047	CABZ01057494.1	-	chr13:15718655-15720757	chrII:11044826-11046870	-	chr5:5713209-5714306	chr7:70097317-70108047	CABZ01057494.1	-	chr13:15718655-15720757	chrII:11044826-11046870	-	chr5:5713209-5714306
	chr7:70092329-70097216	CABZ01057495.1	-	-	chrIII:14439087-14439532	chr19:20290133-20290729	-	chr7:69465214-69468350	CABZ01017154.1	chr16:73590209-73590440	chr13:15656900-15657514	chrII:10971162-10971794	chr3:19384366-19384962	-
		2. homolog evidence							2. homolog evidence
		CABZ01057494.1							CABZ01057494.1
		CABZ01057495.1							CABZ01017154.1
		3. EST and mRNA evidence							3. EST and mRNA evidence
		CABZ01057494.1	EV560942	80-247					CABZ01057494.1	EV560942	80-247
		CABZ01057495.1	-	-					CABZ01017154.1	EV560942	242-393
16		1. syntenic block order							1. syntenic block order
			Human:	Fugu:	Stickleback:	Medaka:	Tetraodon:			Human:	Fugu:	Stickleback:	Medaka:	Tetraodon:
	chr21:489705-491624	CABZ01081081.1	-	chr6:3189041-3189221	chrXIV:4410986-4411165	chr12:8334144-8334337	chr4:7593205-7593486	chr21:489705-491624	CABZ01081081.1	-	chr6:3189041-3189221	chrXIV:4410986-4411165	chr12:8334144-8334337	chr4:7593205-7593486
	chr21:491725-498803	CABZ01100202.1	chr4:190680749-190683141	-	-	-	-	chr21:425575-435874	CABZ01079424.1/r	-	chr6:3186699-3187188	-	-	chr4:7595529-7596205
		2. homolog evidence							2. homolog evidence
		CABZ01081081.1							CABZ01081081.1
		CABZ01100202.1							CABZ01079424.1/r
		3. EST and mRNA evidence							3. EST and mRNA evidence
		CABZ01081081.1	BC045460	282-445					CABZ01081081.1	BC045460	282-445
		CABZ01100202.1	-	-					CABZ01079424.1/r	BC045460	0-287
17		1. syntenic block order							1. syntenic block order
			Human:	Fugu:	Stickleback:	Medaka:	Tetraodon:			Human:	Fugu:	Stickleback:	Medaka:	Tetraodon:
	chr21:338312-363915	CU694270.4	-	chr6:5509354-5514277	-	-	chr4:4691956-4696158	chr21:338312-363915	CU694270.4	-	chr6:5509354-5514277	-	-	chr4:4691956-4696158
	chr21:335787-338211	CABZ01050173.1	-	-	-	-	-	chr21:454706-456453	CABZ01083304.1	chr5:77784721-77784981	chr6:5514112-5514384	chrXIII:4549234-4549502	-	chr4:4691419-4692121
		2. homolog evidence							2. homolog evidence
		CU694270.4							CU694270.4
		CABZ01050173.1							CABZ01083304.1
		3. EST and mRNA evidence							3. EST and mRNA evidence
		CU694270.4	CD757276	238-683					CU694270.4	CD757276	238-683
		CABZ01050173.1	-	-					CABZ01083304.1	CD757276	676-870
18		1. syntenic block order							1. syntenic block order
			Human:	Fugu:	Stickleback:	Medaka:	Tetraodon:			Human:	Fugu:	Stickleback:	Medaka:	Tetraodon:
	chr11:44245251-44249927	CABZ01092982.1/r	-	chr17:4231768-4232034	chrIX:20009849-20010114	-	chrUn_random:88947107-88947275	chr11:44245251-44249927	CABZ01092982.1/r	-	chr17:4231768-4232034	chrIX:20009849-20010114	-	chrUn_random:88947107-88947275
	chr11:44230299-44245150	CABZ01092981.1/r	-	-	-	-	-	chr11:44313438-44334866	CABZ01080007.1/r	-	-	chrIX:19811242-19812035	chr9:31368153-31369561	-
		2. homolog evidence							2. homolog evidence
		CABZ01092982.1/r							CABZ01092982.1/r
		CABZ01092981.1/r							CABZ01080007.1/r
		3. EST and mRNA evidence							3. EST and mRNA evidence
		CABZ01092982.1/r	BC095643	65-266					CABZ01092982.1/r	BC095643	65-266
		CABZ01092981.1/r	-	-					CABZ01080007.1/r	BC095643	0-66
19		1. syntenic block order							1. syntenic block order
			Human:	Fugu:	Stickleback:	Medaka:	Tetraodon:			Human:	Fugu:	Stickleback:	Medaka:	Tetraodon:
	chr20:54866213-54878062	CABZ01118774.1/r	-	-	-	-	chr14:7481451-7481692	chr20:54866213-54878062	CABZ01118774.1/r	-	-	-	-	chr14:7481451-7481692
	chr20:54862108-54866112	CABZ01118773.1/r	-	-	-	-	-	chr20:55052968-55058122	CABZ01051011.1	chr15:40558010-40558813	chr16:3847462-3848306	-	chr24:1473905-1474791	chr14:7490961-7491913
		2. homolog evidence							2. homolog evidence
		CABZ01118774.1/r							CABZ01118774.1/r
		CABZ01118773.1/r							CABZ01051011.1
		3. EST and mRNA evidence							3. EST and mRNA evidence
		CABZ01118774.1/r	BC068016	108-337					CABZ01118774.1/r	BC068016	108-337
		CABZ01118773.1/r	-	-					CABZ01051011.1	BC068016	335-1088
20		1. syntenic block order							1. syntenic block order
			Human:	Fugu:	Stickleback:	Medaka:	Tetraodon:			Human:	Fugu:	Stickleback:	Medaka:	Tetraodon:
	chr21:42662000-42667998	CABZ01024777.1/r	chr5:141974867-141980417	chr14:5093622-5094228	chrVII:23260386-23260963	chr10:13655458-13656454	chr1:1258613-1259083	chr21:42662000-42667998	CABZ01024777.1/r	chr5:141974867-141980417	chr14:5093622-5094228	chrVII:23260386-23260963	chr10:13655458-13656454	chr1:1258613-1259083
	chr21:42660261-42661899	CABZ01024776.1/r	-	-	-	-	-	chr21:41236821-41238695	CABZ01024681.1	-	chr14:5094465-5094722	-	-	-
		2. homolog evidence							2. homolog evidence
		CABZ01024777.1/r							CABZ01024777.1/r
		CABZ01024776.1/r							CABZ01024681.1
		3. EST and mRNA evidence							3. EST and mRNA evidence
		CABZ01024777.1/r	AL916360	0-371					CABZ01024777.1/r	AL916360	0-371
		CABZ01024776.1/r	-	-					CABZ01024681.1	AL916360	371-436
21		1. syntenic block order							1. syntenic block order
			Human:	Fugu:	Stickleback:	Medaka:	Tetraodon:			Human:	Fugu:	Stickleback:	Medaka:	Tetraodon:
	chr7:1645998-1683905	CU905505.4/r	-	HE591943:44520-47577	chrVII:1486589-1490425	chr18:21582264-21592160	-	chr7:1645998-1683905	CU905505.4/r	-	HE591943:44520-47577	chrVII:1486589-1490425	chr18:21582264-21592160	-
	chr7:1684006-1704081	CABZ01078837.1	-	chr17:3771923-3773280	-	-	-	chr7:1596391-1599931	CABZ01079074.1	chr15:34635213-34635277	HE591943:43386-43457	chrVII:1495657-1495948	-	chrUn_random:60907105-60907166
		2. homolog evidence							2. homolog evidence
		CU905505.4/r							CU905505.4/r
		CABZ01078837.1							CABZ01079074.1
		3. EST and mRNA evidence							3. EST and mRNA evidence
		CU905505.4/r	DN771045	123-680					CU905505.4/r	DN771045	123-680
		CABZ01078837.1	-	-					CABZ01079074.1	DN771045	23-125
22		1. syntenic block order							1. syntenic block order
			Human:	Fugu:	Stickleback:	Medaka:	Tetraodon:			Human:	Fugu:	Stickleback:	Medaka:	Tetraodon:
	chr12:44601048-44603463	CABZ01114022.1/r	chr10:129209081-129213513	-	-	chr19:11150361-11152607	-	chr12:44601048-44603463	CABZ01114022.1/r	chr10:129209081-129213513	-	-	chr19:11150361-11152607	-
	chr12:44598832-44600947	CABZ01052795.1/r	-	-	-	-	-	chr12:45683326-45688055	CABZ01078166.1/r	chr10:129216608-129216840	-	chrV:1585026-1585232	-	chr2_random:1973087-1973282
		2. homolog evidence							2. homolog evidence
		CABZ01114022.1/r							CABZ01114022.1/r
		CABZ01052795.1/r							CABZ01078166.1/r
		3. EST and mRNA evidence							3. EST and mRNA evidence
		CABZ01114022.1/r	AM888370	4355-4531					CABZ01114022.1/r	AM888370	4355-4531
		CABZ01052795.1/r	-	-					CABZ01078166.1/r	AM888370	4533-4700
23		1. syntenic block order							1. syntenic block order
			Human:	Fugu:	Stickleback:	Medaka:	Tetraodon:			Human:	Fugu:	Stickleback:	Medaka:	Tetraodon:
	chr15:44369167-44380882	CABZ01113954.1/r	chr3:184024483-184026360	chr11:10259321-10260349	chrUn:36113323-36114892	chr13:18283173-18284898	chr16:7117696-7118750	chr15:44369167-44380882	CABZ01113954.1/r	chr3:184024483-184026360	chr11:10259321-10260349	chrUn:36113323-36114892	chr13:18283173-18284898	chr16:7117696-7118750
	chr15:44368152-44369066	CABZ01067690.1/r	-	-	-	-	-	chr15:44556330-44560572	CABZ01085063.1/r	chr1:240305973-240306265	chr11:10259060-10259258	chrUn:36112991-36113207	chr13:18284726-18285585	chr16:7117434-7117666
		2. homolog evidence							2. homolog evidence
		CABZ01113954.1/r							CABZ01113954.1/r
		CABZ01067690.1/r							CABZ01085063.1/r
		3. EST and mRNA evidence							3. EST and mRNA evidence
		CABZ01113954.1/r	BC056516	1955-2553					CABZ01113954.1/r	BC056516	1955-2553
		CABZ01067690.1/r	-	-					CABZ01085063.1/r	BC056516	2550-3066
24		1. syntenic block order							1. syntenic block order
			Human:	Fugu:	Stickleback:	Medaka:	Tetraodon:			Human:	Fugu:	Stickleback:	Medaka:	Tetraodon:
	chr2:59658657-59660795	CABZ01115345.1/r	chr2:238498916-238499090	-	chrIII:7082836-7084036	chr17:23510756-23511942	chr15:5004958-5006065	chr2:59658657-59660795	CABZ01115345.1/r	chr2:238498916-238499090	-	chrIII:7082836-7084036	chr17:23510756-23511942	chr15:5004958-5006065
	chr2:59653414-59658556	CABZ01083316.1/r	-	-	-	-	-	chr2:59684828-59686133	CABZ01085774.1	-	HE592408:8001-8097	chrIII:7084745-7084842	chr17:23508693-23508828	-
		2. homolog evidence							2. homolog evidence
		CABZ01115345.1/r							CABZ01115345.1/r
		CABZ01083316.1/r							CABZ01085774.1
		3. EST and mRNA evidence							3. EST and mRNA evidence
		CABZ01115345.1/r	EB892894	352-549					CABZ01115345.1/r	EB892894	352-549
		CABZ01083316.1/r	-	-					CABZ01085774.1	EB892894	274-353
25		1. syntenic block order							1. syntenic block order
			Human:	Fugu:	Stickleback:	Medaka:	Tetraodon:			Human:	Fugu:	Stickleback:	Medaka:	Tetraodon:
	chr3:14130463-14140560	CABZ01060679.1/r	chr1:99469999-99470387	chr17:10899951-10900407	-	-	chr18:4805429-4805705	chr3:14130463-14140560	CABZ01060679.1/r	chr1:99469999-99470387	chr17:10899951-10900407	-	-	chr18:4805429-4805705
	chr3:14140661-14148671	CABZ01031501.1/r	-	-	-	chr8:22584763-22586187	-	chr3:13730908-13750417	CABZ01031509.1/r	-	chr17:10909640-10912229	chrIX:17590466-17594347	chr8:22416234-22423639	chr18:4793772-4796534
		2. homolog evidence							2. homolog evidence
		CABZ01060679.1/r							CABZ01060679.1/r
		CABZ01031501.1/r							CABZ01031509.1/r
		3. EST and mRNA evidence							3. EST and mRNA evidence
		CABZ01060679.1/r	BC155823	277-468					CABZ01060679.1/r	BC155823	277-468
		CABZ01031501.1/r	-	-					CABZ01031509.1/r	BC155823	468-2290
26		1. syntenic block order							1. syntenic block order
			Human:	Fugu:	Stickleback:	Medaka:	Tetraodon:			Human:	Fugu:	Stickleback:	Medaka:	Tetraodon:
	chr15:46334458-46339499	CABZ01090453.1	chr11:72069914-72070071	-	-	chr13:21392579-21392805	-	chr15:46334458-46339499	CABZ01090453.1	chr11:72069914-72070071	-	-	chr13:21392579-21392805	-
	chr15:46332589-46334357	CABZ01090454.1	-	-	chrXVI:17229269-17229639	chr12:1368442-1369710	-	chr15:46374960-46377831	CABZ01080622.1/r	-	chr11:2620078-2620463	chrI:6186378-6187064	chr13:21386922-21387136	-
		2. homolog evidence							2. homolog evidence
		CABZ01090453.1							CABZ01090453.1
		CABZ01090454.1							CABZ01080622.1/r
		3. EST and mRNA evidence							3. EST and mRNA evidence
		CABZ01090453.1	EE302741	653-783					CABZ01090453.1	EE302741	653-783
		CABZ01090454.1	-	-					CABZ01080622.1/r	EE302741	778-839
27		1. syntenic block order							1. syntenic block order
			Human:	Fugu:	Stickleback:	Medaka:	Tetraodon:			Human:	Fugu:	Stickleback:	Medaka:	Tetraodon:
	chr13:43702988-43722120	CABZ01061175.1/r	chr10:73434863-73447479	chr4:2236060-2238623	-	chr12:24805092-24806221	-	chr13:43702988-43722120	CABZ01061175.1/r	chr10:73434863-73447479	chr4:2236060-2238623	-	chr12:24805092-24806221	-
	chr13:43683307-43702887	CABZ01061174.1/r	-	-	chrIV:17746877-17747426	ultracontig62:993961-995624	-	chr13:43740509-43743733	CABZ01061172.1/r	-	chr4:2246513-2246873	chrVI:3375811-3376087	scaffold2604:979-1432	-
		2. homolog evidence							2. homolog evidence
		CABZ01061175.1/r							CABZ01061175.1/r
		CABZ01061174.1/r							CABZ01061172.1/r
		3. EST and mRNA evidence							3. EST and mRNA evidence
		CABZ01061175.1/r	AY530192	1840-2470					CABZ01061175.1/r	AY530192	1840-2470
		CABZ01061174.1/r	-	-					CABZ01061172.1/r	AY530192	1699-1859
28		1. syntenic block order							1. syntenic block order
			Human:	Fugu:	Stickleback:	Medaka:	Tetraodon:			Human:	Fugu:	Stickleback:	Medaka:	Tetraodon:
	chr17:48421827-48424759	CABZ01043024.1/r	chr14:70461087-70461211	-	chrXV:12334538-12334683	-	-	chr17:48421827-48424759	CABZ01043024.1/r	chr14:70461087-70461211	-	chrXV:12334538-12334683	-	-
	chr17:48418052-48421726	CABZ01043023.1/r	-	-	-	-	-	chr17:48502868-48566306	CABZ01043021.1/r	-	HE592056:31239-34336	chrXV:12337716-12345348	-	chr10:12031039-12034926
		2. homolog evidence							2. homolog evidence
		CABZ01043024.1/r							CABZ01043024.1/r
		CABZ01043023.1/r							CABZ01043021.1/r
		3. EST and mRNA evidence							3. EST and mRNA evidence
		CABZ01043024.1/r	HQ665031	671-754					CABZ01043024.1/r	HQ665031	671-754
		CABZ01043023.1/r	-	-					CABZ01043021.1/r	HQ665031	752-1386
29		1. syntenic block order							1. syntenic block order
			Human:	Fugu:	Stickleback:	Medaka:	Tetraodon:			Human:	Fugu:	Stickleback:	Medaka:	Tetraodon:
	chr17:52644935-52657583	CABZ01109567.1	chr14:76541918-76549726	chr2:7587215-7589963	chrXV:4684234-4687184	-	chr10:5177444-5180052	chr17:52644935-52657583	CABZ01109567.1	chr14:76541918-76549726	chr2:7587215-7589963	chrXV:4684234-4687184	-	chr10:5177444-5180052
	chr17:52657684-52680603	CABZ01079398.1	-	-	chrXV:115535-116066	-	-	chr17:52631776-52641962	CABZ01068106.1	chr14:76501352-76501625	chr2:7583328-7583832	chrXV:4691015-4692184	chr22:13000232-13001570	chr10:5183206-5183608
		2. homolog evidence							2. homolog evidence
		CABZ01109567.1							CABZ01109567.1
		CABZ01079398.1							CABZ01068106.1
		3. EST and mRNA evidence							3. EST and mRNA evidence
		CABZ01109567.1	AL919120	207-385					CABZ01109567.1	AL919120	207-385
		CABZ01079398.1	-	-					CABZ01068106.1	AL919120	381-519
30		1. syntenic block order							1. syntenic block order
			Human:	Fugu:	Stickleback:	Medaka:	Tetraodon:			Human:	Fugu:	Stickleback:	Medaka:	Tetraodon:
	chr6:57878635-57894572	CABZ01112850.1/r	-	chr19:7874662-7876419	-	-	chr11:4075286-4076958	chr6:57878635-57894572	CABZ01112850.1/r	-	chr19:7874662-7876419	-	-	chr11:4075286-4076958
	chr6:57873685-57878534	CABZ01086209.1	-	HE591737:50234-50337	chrXI:814057-814233	-	-	chr6:57942166-57945313	CABZ01076904.1	-	chr19:7860252-7860413	chrXVII:4704940-4705110	chr5:10419544-10419684	chr11:4062056-4062218
		2. homolog evidence							2. homolog evidence
		CABZ01112850.1/r							CABZ01112850.1/r
		CABZ01086209.1							CABZ01076904.1
		3. EST and mRNA evidence							3. EST and mRNA evidence
		CABZ01112850.1/r	BC067145	179-249					CABZ01112850.1/r	BC067145	179-249
		CABZ01086209.1	-	-					CABZ01076904.1	BC067145	63-189
31		1. syntenic block order							1. syntenic block order
			Human:	Fugu:	Stickleback:	Medaka:	Tetraodon:			Human:	Fugu:	Stickleback:	Medaka:	Tetraodon:
	chr7:70969310-70975560	CABZ01078789.1	chr16:71748403-71748741	chr13:15791815-15792123	chrII:11148556-11148863	chr3:19820190-19820505	chr5:5642539-5642832	chr7:70969310-70975560	CABZ01078789.1	chr16:71748403-71748741	chr13:15791815-15792123	chrII:11148556-11148863	chr3:19820190-19820505	chr5:5642539-5642832
	chr7:70975661-70981120	CABZ01078790.1	chr16:46561025-46562271	-	-	-	-	chr7:70952782-70964370	CABZ01066858.1/r	chr16:71736495-71736775	-	chrII:11146371-11146662	chr4:22975447-22975817	-
		2. homolog evidence							2. homolog evidence
		CABZ01078789.1							CABZ01078789.1
		CABZ01078790.1							CABZ01066858.1/r
		3. EST and mRNA evidence							3. EST and mRNA evidence
		CABZ01078789.1	BC146723	315-596					CABZ01078789.1	BC146723	315-596
		CABZ01078790.1	-	-					CABZ01066858.1/r	BC146723	592-729
32		1. syntenic block order							1. syntenic block order
			Human:	Fugu:	Stickleback:	Medaka:	Tetraodon:			Human:	Fugu:	Stickleback:	Medaka:	Tetraodon:
	chr7:75322662-75348631	CABZ01052591.1/r	-	-	-	-	-	chr7:75306472-75310893	CABZ01066339.1	chr18:2732094-2732748	-	chrXXI:9572669-9573701	chr20:18817842-18820021	-
	chr7:75319848-75322561	CABZ01052607.1/r	-	-	chrXXI:9573825-9574218	chr20:18820987-18821323	-	chr7:75319848-75322561	CABZ01052607.1/r	-	-	chrXXI:9573825-9574218	chr20:18820987-18821323	-
		2. homolog evidence							2. homolog evidence
		CABZ01052591.1/r							CABZ01066339.1
		CABZ01052607.1/r							CABZ01052607.1/r
		3. EST and mRNA evidence							3. EST and mRNA evidence
		CABZ01052591.1/r	-	-					CABZ01066339.1	AY835384	606-1192
		CABZ01052607.1/r	AY835384	1187-1562					CABZ01052607.1/r	AY835384	1187-1562
33		1. syntenic block order							1. syntenic block order
			Human:	Fugu:	Stickleback:	Medaka:	Tetraodon:			Human:	Fugu:	Stickleback:	Medaka:	Tetraodon:
	chr16:102795-104230	CABZ01056673.1	-	-	-	-	-	chr16:34366-42794	CABZ01111944.1	chr6:20781349-20781520	-	-	-	-
	chr16:99832-102694	CABZ01101251.1/r	chr6:20846200-20846592	-	chrXX:7426898-7427149	chr16:7541226-7541525	-	chr16:99832-102694	CABZ01101251.1/r	chr6:20846200-20846592	-	chrXX:7426898-7427149	chr16:7541226-7541525	-
		2. homolog evidence							2. homolog evidence
		CABZ01056673.1							CABZ01111944.1
		CABZ01101251.1/r							CABZ01101251.1/r
		3. EST and mRNA evidence							3. EST and mRNA evidence
		CABZ01056673.1	-	-					CABZ01111944.1	EL650947	558-759
		CABZ01101251.1/r	EL650947	756-860					CABZ01101251.1/r	EL650947	756-860
34		1. syntenic block order							1. syntenic block order
			Human:	Fugu:	Stickleback:	Medaka:	Tetraodon:			Human:	Fugu:	Stickleback:	Medaka:	Tetraodon:
	chr16:1210572-1217781	CABZ01081822.1/r	chr21:33155841-33156849	HE591902:93651-94735	chrXX:12760246-12762320	chr16:15911376-15914077	chr8:8929324-8930713	chr16:1210572-1217781	CABZ01081822.1/r	chr21:33155841-33156849	HE591902:93651-94735	chrXX:12760246-12762320	chr16:15911376-15914077	chr8:8929324-8930713
	chr16:1209172-1210471	CABZ01076051.1/r	-	-	-	-	-	chr16:1250267-1252368	CABZ01067061.1/r	-	HE591809:119454-119724	chrXX:12759617-12759821	chr9:4240779-4240890	chrUn_random:93717898-93718002
		2. homolog evidence							2. homolog evidence
		CABZ01081822.1/r							CABZ01081822.1/r
		CABZ01076051.1/r							CABZ01067061.1/r
		3. EST and mRNA evidence							3. EST and mRNA evidence
		CABZ01081822.1/r	EV755073	17-125					CABZ01081822.1/r	EV755073	17-125
		CABZ01076051.1/r	-	-					CABZ01067061.1/r	EV755073	120-271
35		1. syntenic block order							1. syntenic block order
			Human:	Fugu:	Stickleback:	Medaka:	Tetraodon:			Human:	Fugu:	Stickleback:	Medaka:	Tetraodon:
	chr9:57204970-57223465	CABZ01086942.1/r	-	-	chrI:27595221-27596514	-	chr2:12534920-12535681	chr9:57204970-57223465	CABZ01086942.1/r	-	-	chrI:27595221-27596514	-	chr2:12534920-12535681
	chr9:57223566-57225512	CABZ01113120.1	-	-	-	-	-	chr9:57174340-57196897	CABZ01062167.1/r	-	-	-	-	chr2:12547594-12549658
		2. homolog evidence							2. homolog evidence
		CABZ01086942.1/r							CABZ01086942.1/r
		CABZ01113120.1							CABZ01062167.1/r
		3. EST and mRNA evidence							3. EST and mRNA evidence
		CABZ01086942.1/r	EH588327	323-612					CABZ01086942.1/r	EH588327	323-612
		CABZ01113120.1	-	-					CABZ01062167.1/r	EH588327	274-325
36		1. syntenic block order							1. syntenic block order
			Human:	Fugu:	Stickleback:	Medaka:	Tetraodon:			Human:	Fugu:	Stickleback:	Medaka:	Tetraodon:
	chr5:1204075-1207722	CABZ01007594.1/r	-	-	-	-	-	chr5:1228818-1243784	CABZ01089818.1/r	-	-	-	-	chr4:2845312-2845680
	chr5:1207823-1226605	CABZ01073334.1	-	chr6:7279792-7281135	chrXIV:5431907-5433470	chr12:11781531-11783651	chr4:2840351-2841762	chr5:1207823-1226605	CABZ01073334.1	-	chr6:7279792-7281135	chrXIV:5431907-5433470	chr12:11781531-11783651	chr4:2840351-2841762
		2. homolog evidence							2. homolog evidence
		CABZ01007594.1/r							CABZ01089818.1/r
		CABZ01073334.1							CABZ01073334.1
		3. EST and mRNA evidence							3. EST and mRNA evidence
		CABZ01007594.1/r	-	-					CABZ01089818.1/r	BC085379	0-85
		CABZ01073334.1	BC085379	82-572					CABZ01073334.1	BC085379	82-572
37		1. syntenic block order							1. syntenic block order
			Human:	Fugu:	Stickleback:	Medaka:	Tetraodon:			Human:	Fugu:	Stickleback:	Medaka:	Tetraodon:
	chr7:72806541-72816041	CABZ01086758.1	-	-	-	-	-	chr7:72835279-72837959	CABZ01086761.1/r	chr4:22425529-22426002	chr8:14201538-14201696	chrVII:6214764-6215501	-	chrUn_random:54947945-54948130
	chr7:72816142-72827952	CABZ01086759.1	-	-	-	-	-	chr7:72816142-72827952	CABZ01086759.1	-	-	-	-	-
		2. homolog evidence							2. homolog evidence
		CABZ01086758.1							CABZ01086761.1/r	NP_660333.2	481-534
		CABZ01086759.1							CABZ01086759.1	NP_660333.2	972-1072
		3. EST and mRNA evidence							3. EST and mRNA evidence
		CABZ01086758.1	-	-					CABZ01086761.1/r	EB933041	174-338
		CABZ01086759.1	EB933041	338-599					CABZ01086759.1	EB933041	338-599
38		1. syntenic block order							1. syntenic block order
			Human:	Fugu:	Stickleback:	Medaka:	Tetraodon:			Human:	Fugu:	Stickleback:	Medaka:	Tetraodon:
	chr17:10555503-10567002	CABZ01005649.1/r	chr15:42114419-42117634	-	-	-	chrUn_random:83092958-83093305	chr17:9908336-9911123	CABZ01042488.1	chr14:35245158-35245795	chr2:10367922-10368576	chrXV:178016-178571	chr22:1757117-1757618	chrUn_random:53239583-53240121
	chr17:10553903-10555402	CABZ01005612.1	chr14:35252954-35253168	chr2:10365343-10365537	chrXV:181373-181732	chr22:1759889-1760064	chrUn_random:53238273-53238444	chr17:10553903-10555402	CABZ01005612.1	chr14:35252954-35253168	chr2:10365343-10365537	chrXV:181373-181732	chr22:1759889-1760064	chrUn_random:53238273-53238444
		2. homolog evidence							2. homolog evidence
		CABZ01005649.1/r							CABZ01042488.1
		CABZ01005612.1							CABZ01005612.1
		3. EST and mRNA evidence							3. EST and mRNA evidence
		CABZ01005649.1/r	-	-					CABZ01042488.1	BC096971	2257-2807
		CABZ01005612.1	BC096971	1895-2259					CABZ01005612.1	BC096971	1895-2259
39		1. syntenic block order							1. syntenic block order
			Human:	Fugu:	Stickleback:	Medaka:	Tetraodon:			Human:	Fugu:	Stickleback:	Medaka:	Tetraodon:
	chr14:52017646-52022119	CABZ01070345.1/r	-	-	-	-	-	chr14:47581904-47583818	CABZ01074912.1/r	chr5:176942903-176943215	chr14:6025720-6025956	chrIV:12972767-12973025	chr10:15303639-15303953	chr1:2155166-2155393
	chr14:52007140-52017545	CABZ01072952.1/r	chr5:176939778-176942290	chr14:6026006-6027788	chrIV:12973100-12975235	chr10:15303975-15307318	chr1:2155445-2157220	chr14:52007140-52017545	CABZ01072952.1/r	chr5:176939778-176942290	chr14:6026006-6027788	chrIV:12973100-12975235	chr10:15303975-15307318	chr1:2155445-2157220
		2. homolog evidence							2. homolog evidence
		CABZ01070345.1/r							CABZ01074912.1/r
		CABZ01072952.1/r							CABZ01072952.1/r
		3. EST and mRNA evidence							3. EST and mRNA evidence
		CABZ01070345.1/r	-	-					CABZ01074912.1/r	BC044528	365-502
		CABZ01072952.1/r	BC044528	500-1003					CABZ01072952.1/r	BC044528	500-1003
40		1. syntenic block order							1. syntenic block order
			Human:	Fugu:	Stickleback:	Medaka:	Tetraodon:			Human:	Fugu:	Stickleback:	Medaka:	Tetraodon:
	chr5:56044123-56048765	CABZ01059862.1/r	-	-	-	-	-	chr5:54981694-54991005	CABZ01059466.1/r	chr18:43206908-43217170	chr21:13012144-13013187	-	chr9:13378497-13379801	chr12:2984147-2985852
	chr5:56048866-56053556	CABZ01058515.1/r	chr18:43219661-43224119	chr21:13011160-13012014	chrXIII:9581778-9582744	chr9:13377539-13378451	chr12:2985929-2986765	chr5:56048866-56053556	CABZ01058515.1/r	chr18:43219661-43224119	chr21:13011160-13012014	chrXIII:9581778-9582744	chr9:13377539-13378451	chr12:2985929-2986765
		2. homolog evidence							2. homolog evidence
		CABZ01059862.1/r							CABZ01059466.1/r
		CABZ01058515.1/r							CABZ01058515.1/r
		3. EST and mRNA evidence							3. EST and mRNA evidence
		CABZ01059862.1/r	-	-					CABZ01059466.1/r	AY788989	0-793
		CABZ01058515.1/r	AY788989	789-1338					CABZ01058515.1/r	AY788989	789-1338
41		1. syntenic block order							1. syntenic block order
			Human:	Fugu:	Stickleback:	Medaka:	Tetraodon:			Human:	Fugu:	Stickleback:	Medaka:	Tetraodon:
	chr8:52798400-52806521	CABZ01070699.1/r	chr8:22747163-22747470	chrXIII:11934602-11935418	-	chr9:16657625-16659094	-	chr8:52256651-52262028	CABZ01110868.1	chr2:69577207-69581707	HE591929:22580-23043	chrXIII:12119546-12119878	chr9:16918371-16918771	chr12:572469-572950
	chr8:52787765-52798299	CABZ01078785.1/r	chr2:69569266-69575473	HE591929:22914-24363	chrXIII:12117359-12119392	chr9:16916314-16918279	-	chr8:52787765-52798299	CABZ01078785.1/r	chr2:69569266-69575473	HE591929:22914-24363	chrXIII:12117359-12119392	chr9:16916314-16918279	-
		2. homolog evidence							2. homolog evidence
		CABZ01070699.1/r							CABZ01110868.1
		CABZ01078785.1/r							CABZ01078785.1/r
		3. EST and mRNA evidence							3. EST and mRNA evidence
		CABZ01070699.1/r	-	-					CABZ01110868.1	BC163265	626-818
		CABZ01078785.1/r	BC163265	816-1176					CABZ01078785.1/r	BC163265	816-1176
42		1. syntenic block order							1. syntenic block order
			Human:	Fugu:	Stickleback:	Medaka:	Tetraodon:			Human:	Fugu:	Stickleback:	Medaka:	Tetraodon:
	chr8:171688-177920	CABZ01083993.1	-	-	-	-	-	chr8:4913-10096	CABZ01090060.1/r	chr5:122495205-122495337	chr21:3902174-3902324	chrUn:38812708-38812940	-	chrUn_random:69609567-69609717
	chr8:166291-171587	CABZ01083994.1	chr5:122506457-122506805	chr21:3898914-3899304	chrUn:38818994-38819397	chr9:29556123-29556539	chrUn_random:69606443-69606844	chr8:166291-171587	CABZ01083994.1	chr5:122506457-122506805	chr21:3898914-3899304	chrUn:38818994-38819397	chr9:29556123-29556539	chrUn_random:69606443-69606844
		2. homolog evidence							2. homolog evidence
		CABZ01083993.1							CABZ01090060.1/r
		CABZ01083994.1							CABZ01083994.1
		3. EST and mRNA evidence							3. EST and mRNA evidence
		CABZ01083993.1	-	-					CABZ01090060.1/r	FP152985	12-97
		CABZ01083994.1	FP152985	97-441					CABZ01083994.1	FP152985	97-441
43		1. syntenic block order							1. syntenic block order
			Human:	Fugu:	Stickleback:	Medaka:	Tetraodon:			Human:	Fugu:	Stickleback:	Medaka:	Tetraodon:
	chr5:73830676-73831753	CABZ01095235.1	-	-	-	-	-	chr5:73951572-73958808	CABZ01115253.1/r	chr9:120176762-120177277	chr6:2788570-2789277	-	chr17:20504935-20505320	chr4:7982814-7983493
	chr5:73831854-73834375	CABZ01088524.1	chr9:120053594-120053876	chr6:2765486-2765698	chrXIV:4948032-4948264	chr12:10838652-10838915	chr4:8000656-8000957	chr5:73831854-73834375	CABZ01088524.1	chr9:120053594-120053876	chr6:2765486-2765698	chrXIV:4948032-4948264	chr12:10838652-10838915	chr4:8000656-8000957
		2. homolog evidence							2. homolog evidence
		CABZ01095235.1							CABZ01115253.1/r
		CABZ01088524.1							CABZ01088524.1
		3. EST and mRNA evidence							3. EST and mRNA evidence
		CABZ01095235.1	-	-					CABZ01115253.1/r	EH447130	10-337
		CABZ01088524.1	EH447130	335-928					CABZ01088524.1	EH447130	335-928
44		1. syntenic block order							1. syntenic block order
			Human:	Fugu:	Stickleback:	Medaka:	Tetraodon:			Human:	Fugu:	Stickleback:	Medaka:	Tetraodon:
	chr20:48201575-48208787	CABZ01053326.1/r	-	-	-	-	-	chr20:47675211-47678476	CABZ01076791.1/r	chr6:105473617-105476029	chr16:9207330-9207529	chrXVIII:9053456-9053656	-	chr14:3995848-3996047
	chr20:48208888-48212386	CABZ01053325.1/r	chr6:105526029-105526599	chr16:9205703-9206076	chrXVIII:9055368-9055754	-	-	chr20:48208888-48212386	CABZ01053325.1/r	chr6:105526029-105526599	chr16:9205703-9206076	chrXVIII:9055368-9055754	-	-
		2. homolog evidence							2. homolog evidence
		CABZ01053326.1/r							CABZ01076791.1/r
		CABZ01053325.1/r							CABZ01053325.1/r
		3. EST and mRNA evidence							3. EST and mRNA evidence
		CABZ01053326.1/r	-	-					CABZ01076791.1/r	EH587287	353-544
		CABZ01053325.1/r	EH587287	540-878					CABZ01053325.1/r	EH587287	540-878
45		1. syntenic block order							1. syntenic block order
			Human:	Fugu:	Stickleback:	Medaka:	Tetraodon:			Human:	Fugu:	Stickleback:	Medaka:	Tetraodon:
	chr11:45381694-45383815	CABZ01039266.1	chr3:179090277-179090675	chrVIII:12596324-12596435	chr20:8263736-8263939	chr4:9784126-9784280	chr1:16572943-16573094	chr11:46632531-46638693	CABZ01081658.1	chr3:179082889-179085896	chr20:8262689-8263371	-	chr4:9784384-9785410	chr1:16573466-16574020
	chr11:45373873-45381593	CABZ01039267.1	chr3:179092903-179096236	chr20:8264007-8264914	-	-	chr1:16571661-16572799	chr11:45373873-45381593	CABZ01039267.1	chr3:179092903-179096236	chr20:8264007-8264914	-	-	chr1:16571661-16572799
		2. homolog evidence							2. homolog evidence
		CABZ01039266.1							CABZ01081658.1
		CABZ01039267.1							CABZ01039267.1
		3. EST and mRNA evidence							3. EST and mRNA evidence
		CABZ01039266.1	-	-					CABZ01081658.1	BC057468	738-1055
		CABZ01039267.1	BC057468	1052-1511					CABZ01039267.1	BC057468	1052-1511
46		1. syntenic block order							1. syntenic block order
			Human:	Fugu:	Stickleback:	Medaka:	Tetraodon:			Human:	Fugu:	Stickleback:	Medaka:	Tetraodon:
	chr19:20368204-20369160	CABZ01038314.1/r	-	-	-	-	-	chr19:30905106-30913979	CABZ01050708.1/r	chr1:27175081-27176935	chr12:6155112-6155515	chrX:11499158-11499877	chr11:26680218-26680638	chr8:5697886-5698425
	chr19:20353293-20368103	CABZ01038313.1/r	chr1:27177603-27180555	chr7:10116730-10118271	chrX:11500087-11501249	chr16:5981129-5983588	chr8:5698513-5699745	chr19:20353293-20368103	CABZ01038313.1/r	chr1:27177603-27180555	chr7:10116730-10118271	chrX:11500087-11501249	chr16:5981129-5983588	chr8:5698513-5699745
		2. homolog evidence							2. homolog evidence
		CABZ01038314.1/r							CABZ01050708.1/r
		CABZ01038313.1/r							CABZ01038313.1/r
		3. EST and mRNA evidence							3. EST and mRNA evidence
		CABZ01038314.1/r	-	-					CABZ01050708.1/r	BC045475	508-804
		CABZ01038313.1/r	BC045475	803-2463					CABZ01038313.1/r	BC045475	803-2463
47		1. syntenic block order							1. syntenic block order
			Human:	Fugu:	Stickleback:	Medaka:	Tetraodon:			Human:	Fugu:	Stickleback:	Medaka:	Tetraodon:
	chr19:49744821-49747015	CABZ01092304.1/r	-	-	-	-	-	chr19:49719907-49721860	CABZ01094029.1	chr3:41281196-41281533	chr7:7790486-7790580	-	chr16:11137109-11137474	-
	chr19:49729799-49744720	CABZ01092303.1/r	chr3:41265997-41267311	chr7:7793524-7794978	-	chr16:11132382-11133780	chr8:3448738-3449954	chr19:49729799-49744720	CABZ01092303.1/r	chr3:41265997-41267311	chr7:7793524-7794978	-	chr16:11132382-11133780	chr8:3448738-3449954
		2. homolog evidence							2. homolog evidence
		CABZ01092304.1/r							CABZ01094029.1
		CABZ01092303.1/r							CABZ01092303.1/r
		3. EST and mRNA evidence							3. EST and mRNA evidence
		CABZ01092304.1/r	-	-					CABZ01094029.1	BM182386	0-398
		CABZ01092303.1/r	BM182386	392-652					CABZ01092303.1/r	BM182386	392-652
48		1. syntenic block order							1. syntenic block order
			Human:	Fugu:	Stickleback:	Medaka:	Tetraodon:			Human:	Fugu:	Stickleback:	Medaka:	Tetraodon:
	chr21:44156114-44158888	CABZ01050113.1	-	-	chr15:6500652-6502043	-	chr7:8573338-8574543	chr21:43234269-43235458	CABZ01098820.1	chr5:134285855-134294814	chr15:6501961-6502812	chrVI:2862250-2862341	chr14:2419694-2421792	chr7:8572821-8573420
	chr21:44145114-44156013	CABZ01050114.1	chr5:134364398-134367246	-	-	chr14:2401124-2404088	-	chr21:44145114-44156013	CABZ01050114.1	chr5:134364398-134367246	-	-	chr14:2401124-2404088	-
		2. homolog evidence							2. homolog evidence
		CABZ01050113.1							CABZ01098820.1
		CABZ01050114.1							CABZ01050114.1
		3. EST and mRNA evidence							3. EST and mRNA evidence
		CABZ01050113.1	-	-					CABZ01098820.1	EH524000	221-307
		CABZ01050114.1	EH524000	6-225					CABZ01050114.1	EH524000	6-225
49		1. syntenic block order							1. syntenic block order
			Human:	Fugu:	Stickleback:	Medaka:	Tetraodon:			Human:	Fugu:	Stickleback:	Medaka:	Tetraodon:
	chr5:19880666-19911206	CU469385.16	-	-	-	-	-	chr5:19424831-19601013	CT573109.10/r	-	chr21:4451964-4493585	chrXIII:15281656-15338707	chr9:22895027-22918281	chr12:10733297-10785412
	chr5:19862923-19880565	CABZ01066136.1	-	-	chrXIII:15343604-15344956	-	chr12:10789156-10789543	chr5:19862923-19880565	CABZ01066136.1	-	-	chrXIII:15343604-15344956	-	chr12:10789156-10789543
		2. homolog evidence							2. homolog evidence
		CU469385.16							CT573109.10/r
		CABZ01066136.1							CABZ01066136.1
		3. EST and mRNA evidence							3. EST and mRNA evidence
		CU469385.16	-	-					CT573109.10/r	EV761445	323-637
		CABZ01066136.1	EV761445	0-324					CABZ01066136.1	EV761445	0-324
50		1. syntenic block order							1. syntenic block order
			Human:	Fugu:	Stickleback:	Medaka:	Tetraodon:			Human:	Fugu:	Stickleback:	Medaka:	Tetraodon:
	chr11:162386-164302	CABZ01090377.1/r	chr2:237226963-237227411	-	-	-	-	chr11:57620-59072	CABZ01085324.1	-	chr19:12273571-12274524	-	chr5:28447559-28448750	chr11:9818171-9819086
	chr11:159849-162285	CABZ01072238.1	chr20:45003866-45014918	chr19:12270217-12273284	chrUn:834727-839405	chr5:28449099-28454936	-	chr11:159849-162285	CABZ01072238.1	chr20:45003866-45014918	chr19:12270217-12273284	chrUn:834727-839405	chr5:28449099-28454936	-
		2. homolog evidence							2. homolog evidence
		CABZ01090377.1/r							CABZ01085324.1
		CABZ01072238.1							CABZ01072238.1
		3. EST and mRNA evidence							3. EST and mRNA evidence
		CABZ01090377.1/r	-	-					CABZ01085324.1	BC125967	168-492
		CABZ01072238.1	BC125967	489-1017					CABZ01072238.1	BC125967	489-1017
51		1. syntenic block order							1. syntenic block order
			Human:	Fugu:	Stickleback:	Medaka:	Tetraodon:			Human:	Fugu:	Stickleback:	Medaka:	Tetraodon:
	chr2:14128983-14130937	CABZ01026682.1/r	-	-	-	-	-	chr2:13520029-13524908	CABZ01044235.1	chr8:29959347-29962034	HE591891:98899-99540	chrIII:9805812-9806966	chr17:16361478-16363061	-
	chr2:14125311-14128882	CABZ01026681.1/r	chr1:65897398-65897880	chr14:12268247-12268367	chrIII:9807051-9807191	chr17:16361273-16361441	chr15:3043804-3043935	chr2:14125311-14128882	CABZ01026681.1/r	chr1:65897398-65897880	chr14:12268247-12268367	chrIII:9807051-9807191	chr17:16361273-16361441	chr15:3043804-3043935
		2. homolog evidence							2. homolog evidence
		CABZ01026682.1/r							CABZ01044235.1
		CABZ01026681.1/r							CABZ01026681.1/r
		3. EST and mRNA evidence							3. EST and mRNA evidence
		CABZ01026682.1/r	-	-					CABZ01044235.1	BC093304	0-303
		CABZ01026681.1/r	BC093304	302-1842					CABZ01026681.1/r	BC093304	302-1842
52		1. syntenic block order							1. syntenic block order
			Human:	Fugu:	Stickleback:	Medaka:	Tetraodon:			Human:	Fugu:	Stickleback:	Medaka:	Tetraodon:
	chr2:51467739-51469160	CABZ01053233.1	-	-	-	-	-	chr2:52555658-52643769	CU929148.8/r	-	HE591935:66210-69590	-	chr17:17611324-17617145	-
	chr2:51469261-51472594	CABZ01040036.1	chr3:38622416-38622878	HE591935:63404-63869	chrIII:149918-150340	chr17:17606027-17606482	chr15:2426947-2427434	chr2:51469261-51472594	CABZ01040036.1	chr3:38622416-38622878	HE591935:63404-63869	chrIII:149918-150340	chr17:17606027-17606482	chr15:2426947-2427434
		2. homolog evidence							2. homolog evidence
		CABZ01053233.1							CU929148.8/r
		CABZ01040036.1							CABZ01040036.1
		3. EST and mRNA evidence							3. EST and mRNA evidence
		CABZ01053233.1	-	-					CU929148.8/r	DQ149507	2399-2759
		CABZ01040036.1	DQ149507	2756-3163					CABZ01040036.1	DQ149507	2756-3163
53		1. syntenic block order							1. syntenic block order
			Human:	Fugu:	Stickleback:	Medaka:	Tetraodon:			Human:	Fugu:	Stickleback:	Medaka:	Tetraodon:
	chr15:46206068-46209715	CABZ01093778.1/r	-	-	-	-	-	chr15:47306803-47311544	CABZ01067106.1/r	chr7:100452198-100453488	chr11:10114879-10115314	chrI:1532202-1533115	-	chr16:6990618-6991064
	chr15:46198773-46205967	CABZ01044070.1/r	-	chr11:10117437-10117666	chrI:1534893-1535597	-	chr7:5754854-5755124	chr15:46198773-46205967	CABZ01044070.1/r	-	chr11:10117437-10117666	chrI:1534893-1535597	-	chr7:5754854-5755124
		2. homolog evidence							2. homolog evidence
		CABZ01093778.1/r							CABZ01067106.1/r
		CABZ01044070.1/r							CABZ01044070.1/r
		3. EST and mRNA evidence							3. EST and mRNA evidence
		CABZ01093778.1/r	-	-					CABZ01067106.1/r	BC124223	235-524
		CABZ01044070.1/r	BC124223	0-252					CABZ01044070.1/r	BC124223	0-252
54		1. syntenic block order							1. syntenic block order
			Human:	Fugu:	Stickleback:	Medaka:	Tetraodon:			Human:	Fugu:	Stickleback:	Medaka:	Tetraodon:
	chr12:37088532-37110689	CABZ01063765.1	-	-	-	-	-	chr12:35710819-35730106	CABZ01065666.1	chr17:76395383-76400172	HE591789:241391-241925	-	chr19:12213959-12215590	chr2:188514-189231
	chr12:37074804-37088431	CABZ01018489.1/r	-	HE592655:1491-2087	-	chr19:12209505-12210162	chr2:178816-180604	chr12:37074804-37088431	CABZ01018489.1/r	-	HE592655:1491-2087	-	chr19:12209505-12210162	chr2:178816-180604
		2. homolog evidence							2. homolog evidence
		CABZ01063765.1							CABZ01065666.1
		CABZ01018489.1/r							CABZ01018489.1/r
		3. EST and mRNA evidence							3. EST and mRNA evidence
		CABZ01063765.1	-	-					CABZ01065666.1	EH440214	528-994
		CABZ01018489.1/r	EH440214	152-532					CABZ01018489.1/r	EH440214	152-532
55		1. syntenic block order							1. syntenic block order
			Human:	Fugu:	Stickleback:	Medaka:	Tetraodon:			Human:	Fugu:	Stickleback:	Medaka:	Tetraodon:
	chr16:46161735-46168651	CABZ01038324.1	-	-	-	-	-	chr16:46287471-46328920	CABZ01066823.1	-	chr7:5517805-5518815	chrXX:2603192-2604912	-	-
	chr16:46168752-46186880	CABZ01038325.1	chr8:107752568-107758198	chr7:5513701-5514521	chrXX:2597988-2599249	chr24:17115172-17116713	chr8:1065821-1066520	chr16:46168752-46186880	CABZ01038325.1	chr8:107752568-107758198	chr7:5513701-5514521	chrXX:2597988-2599249	chr24:17115172-17116713	chr8:1065821-1066520
		2. homolog evidence							2. homolog evidence
		CABZ01038324.1							CABZ01066823.1
		CABZ01038325.1							CABZ01038325.1
		3. EST and mRNA evidence							3. EST and mRNA evidence
		CABZ01038324.1	-	-					CABZ01066823.1	BC155345	1127-1664
		CABZ01038325.1	BC155345	1662-1987					CABZ01038325.1	BC155345	1662-1987
56		1. syntenic block order							1. syntenic block order
			Human:	Fugu:	Stickleback:	Medaka:	Tetraodon:			Human:	Fugu:	Stickleback:	Medaka:	Tetraodon:
	chr15:6372496-6378995	CABZ01057324.1/r	chr11:117164579-117164743	-	chr11:1856176-1856327	-	-	chr15:6723032-6727503	CABZ01056409.1/r	chr21:42615158-42622837	-	chrI:4433179-4434034	chr13:24617893-24619077	chrUn_random:18021142-18021704
	chr15:6379096-6380347	CABZ01056406.1/r	chr11:117161112-117161400	chr11:1857296-1857569	-	chr13:24617651-24617843	chrUn_random:18020901-18021107	chr15:6379096-6380347	CABZ01056406.1/r	chr11:117161112-117161400	chr11:1857296-1857569	-	chr13:24617651-24617843	chrUn_random:18020901-18021107
		2. homolog evidence							2. homolog evidence
		CABZ01057324.1/r							CABZ01056409.1/r
		CABZ01056406.1/r							CABZ01056406.1/r
		3. EST and mRNA evidence							3. EST and mRNA evidence
		CABZ01057324.1/r	-	-					CABZ01056409.1/r	BC098874	864-1252
		CABZ01056406.1/r	BC098874	1249-1421					CABZ01056406.1/r	BC098874	1249-1421
57		1. syntenic block order							1. syntenic block order
			Human:	Fugu:	Stickleback:	Medaka:	Tetraodon:			Human:	Fugu:	Stickleback:	Medaka:	Tetraodon:
	chr15:13417749-13422203	CABZ01042933.1/r	-	-	-	-	-	chr15:12391968-12404688	CABZ01062842.1	-	chr11:4313056-4313778	chrI:9060238-9063304	chr13:14426113-14427104	chr16:1296801-1297617
	chr15:13403952-13417648	CABZ01042932.1/r	-	-	chrI:9059868-9060307	scaffold4794:278-4545	-	chr15:13403952-13417648	CABZ01042932.1/r	-	-	chrI:9059868-9060307	scaffold4794:278-4545	-
		2. homolog evidence							2. homolog evidence
		CABZ01042933.1/r							CABZ01062842.1
		CABZ01042932.1/r							CABZ01042932.1/r
		3. EST and mRNA evidence							3. EST and mRNA evidence
		CABZ01042933.1/r	-	-					CABZ01062842.1	EH441995	29-289
		CABZ01042932.1/r	EH441995	287-948					CABZ01042932.1/r	EH441995	287-948
58		1. syntenic block order							1. syntenic block order
			Human:	Fugu:	Stickleback:	Medaka:	Tetraodon:			Human:	Fugu:	Stickleback:	Medaka:	Tetraodon:
	chr2:18591445-18596047	CABZ01038481.1	-	-	-	-	-	chr2:17988521-17998520	CABZ01038442.1/r	chr1:98287468-98293755	-	-	-	-
	chr2:18596148-18614597	CABZ01030146.1/r	chr1:98348476-98349008	chr11:2421900-2423113	-	chr14:32731982-32733311	chrUn_random:12447704-12449027	chr2:18596148-18614597	CABZ01030146.1/r	chr1:98348476-98349008	chr11:2421900-2423113	-	chr14:32731982-32733311	chrUn_random:12447704-12449027
		2. homolog evidence							2. homolog evidence
		CABZ01038481.1							CABZ01038442.1/r
		CABZ01030146.1/r							CABZ01030146.1/r
		3. EST and mRNA evidence							3. EST and mRNA evidence
		CABZ01038481.1	-	-					CABZ01038442.1/r	BC066602	185-268
		CABZ01030146.1/r	BC066602	72-185					CABZ01030146.1/r	BC066602	72-185
59		1. syntenic block order							1. syntenic block order
			Human:	Fugu:	Stickleback:	Medaka:	Tetraodon:			Human:	Fugu:	Stickleback:	Medaka:	Tetraodon:
	chr9:2418958-2419967	CABZ01092321.1	-	-	-	-	-	chr9:2577863-2578888	CABZ01114109.1/r	chr7:29535064-29535657	chr1:15165244-15165659	chrI:21142555-21142690	-	-
	chr9:2420068-2455813	CABZ01092322.1	chr13:70266812-70270597	chr1:15163419-15164342	-	-	chr2:13560734-13561623	chr9:2420068-2455813	CABZ01092322.1	chr13:70266812-70270597	chr1:15163419-15164342	-	-	chr2:13560734-13561623
		2. homolog evidence							2. homolog evidence
		CABZ01092321.1							CABZ01114109.1/r
		CABZ01092322.1							CABZ01092322.1
		3. EST and mRNA evidence							3. EST and mRNA evidence
		CABZ01092321.1	-	-					CABZ01114109.1/r	BC047837	992-1079
		CABZ01092322.1	BC047837	626-996					CABZ01092322.1	BC047837	626-996
60		1. syntenic block order							1. syntenic block order
			Human:	Fugu:	Stickleback:	Medaka:	Tetraodon:			Human:	Fugu:	Stickleback:	Medaka:	Tetraodon:
	chr16:33797758-33957136	CR855311.15/r	chr8:133790032-134276945	-	chr12:958894-965649	chr16:29575778-29591651	chrUn_random:36717761-36730471	chr16:34189139-34241550	CABZ01053483.1/r	chr4:87726527-87731787	chr7:13525911-13531385	chrXX:11691832-11697603	-	chr8:9147833-9151855
	chr16:33957137-34146217	BX511250.8/r	chr12:6680027-6717163	chr7:13538590-13590620	-	chr16:17315434-17379376	-	chr16:33957137-34146217	BX511250.8/r	chr12:6680027-6717163	chr7:13538590-13590620	-	chr16:17315434-17379376	-
		2. homolog evidence							2. homolog evidence
		CR855311.15/r							CABZ01053483.1/r
		BX511250.8/r							BX511250.8/r
		3. EST and mRNA evidence							3. EST and mRNA evidence
		CR855311.15/r	-	-					CABZ01053483.1/r	BC044414	827-2107
		BX511250.8/r	BC044414	0-825					BX511250.8/r	BC044414	0-825
61		1. syntenic block order							1. syntenic block order
			Human:	Fugu:	Stickleback:	Medaka:	Tetraodon:			Human:	Fugu:	Stickleback:	Medaka:	Tetraodon:
	chr7:11411474-11414989	CABZ01029564.1	-	chrII:184179-184333	-	-	-	chr7:11511396-11549123	CU652843.5	chr15:80465336-80494379	-	-	-	-
	chr7:11415090-11418121	CABZ01029551.1/r	chr15:80464464-80464594	chr13:3064232-3064400	chrII:203949-204268	scaffold1769:8969-9948	-	chr7:11415090-11418121	CABZ01029551.1/r	chr15:80464464-80464594	chr13:3064232-3064400	chrII:203949-204268	scaffold1769:8969-9948	-
		2. homolog evidence							2. homolog evidence
		CABZ01029564.1							CU652843.5
		CABZ01029551.1/r							CABZ01029551.1/r
		3. EST and mRNA evidence							3. EST and mRNA evidence
		CABZ01029564.1	-	-					CU652843.5	BC044366	761-1536
		CABZ01029551.1/r	BC044366	608-762					CABZ01029551.1/r	BC044366	608-762
62		1. syntenic block order							1. syntenic block order
			Human:	Fugu:	Stickleback:	Medaka:	Tetraodon:			Human:	Fugu:	Stickleback:	Medaka:	Tetraodon:
	chr10:16295208-16296380	CABZ01010036.1	-	-	-	-	-	chr10:16812993-16848117	CABZ01085241.1/r	-	-	chrVIII:13023329-13029321	-	chr1:16250542-16254542
	chr10:16296481-16349572	CABZ01024680.1/r	chr5:127640642-127671342	chr20:7570750-7573933	-	chr4:8977031-8986314	chr1:16248924-16250482	chr10:16296481-16349572	CABZ01024680.1/r	chr5:127640642-127671342	chr20:7570750-7573933	-	chr4:8977031-8986314	chr1:16248924-16250482
		2. homolog evidence							2. homolog evidence
		CABZ01010036.1							CABZ01085241.1/r
		CABZ01024680.1/r							CABZ01024680.1/r
		3. EST and mRNA evidence							3. EST and mRNA evidence
		CABZ01010036.1	-	-					CABZ01085241.1/r	EU854565	5512-5708
		CABZ01024680.1/r	EU854565	3578-5525					CABZ01024680.1/r	EU854565	3578-5525
63		1. syntenic block order							1. syntenic block order
			Human:	Fugu:	Stickleback:	Medaka:	Tetraodon:			Human:	Fugu:	Stickleback:	Medaka:	Tetraodon:
	chr10:45724293-45725391	CABZ01085661.1/r	-	-	-	-	-	chr10:46500578-46501995	CABZ01073062.1	-	-	chrXIII:8297865-8297983	chr12:1666229-1666402	chr12:6960121-6960230
	chr10:45722977-45724192	CABZ01072097.1/r	chr12:123983090-123983233	chr6:5998338-5998493	-	chr12:1659751-1659922	chr4:4250854-4251009	chr10:45722977-45724192	CABZ01072097.1/r	chr12:123983090-123983233	chr6:5998338-5998493	-	chr12:1659751-1659922	chr4:4250854-4251009
		2. homolog evidence							2. homolog evidence
		CABZ01085661.1/r							CABZ01073062.1
		CABZ01072097.1/r							CABZ01072097.1/r
		3. EST and mRNA evidence							3. EST and mRNA evidence
		CABZ01085661.1/r	-	-					CABZ01073062.1	EB898872	315-400
		CABZ01072097.1/r	EB898872	12-317					CABZ01072097.1/r	EB898872	12-317
64		1. syntenic block order							1. syntenic block order
			Human:	Fugu:	Stickleback:	Medaka:	Tetraodon:			Human:	Fugu:	Stickleback:	Medaka:	Tetraodon:
	chr19:48504990-48507885	CABZ01020890.1/r	-	-	-	-	-	chr19:48163389-48188332	CABZ01060227.1	-	chr7:8054328-8055617	chrXX:5684444-5687166	-	chr8:3687258-3690314
	chr19:48499065-48504889	CABZ01020889.1/r	chr8:119122317-119124205	chr12:8489810-8491795	chrXX:5667070-5669088	chr16:10753689-10755111	chr21_random:884782-887186	chr19:48499065-48504889	CABZ01020889.1/r	chr8:119122317-119124205	chr12:8489810-8491795	chrXX:5667070-5669088	chr16:10753689-10755111	chr21_random:884782-887186
		2. homolog evidence							2. homolog evidence
		CABZ01020890.1/r							CABZ01060227.1
		CABZ01020889.1/r							CABZ01020889.1/r
		3. EST and mRNA evidence							3. EST and mRNA evidence
		CABZ01020890.1/r	-	-					CABZ01060227.1	BC125900	1395-1969
		CABZ01020889.1/r	BC125900	0-1397					CABZ01020889.1/r	BC125900	0-1397
65		1. syntenic block order							1. syntenic block order
			Human:	Fugu:	Stickleback:	Medaka:	Tetraodon:			Human:	Fugu:	Stickleback:	Medaka:	Tetraodon:
	chr1:59992977-59994644	CABZ01093424.1	chr14:19657693-19659907	-	-	-	-	chr1:60058527-60059448	CABZ01117078.1	chr19:10503923-10505726	chr5:8796714-8796994	chrXI:13503654-13503859	chr8:8556569-8557051	chr18:9873296-9873579
	chr1:59994745-60000967	CABZ01093425.1	-	chr5:8794962-8795506	chrXI:13500185-13501374	-	chr18:9874150-9875102	chr1:59994745-60000967	CABZ01093425.1	-	chr5:8794962-8795506	chrXI:13500185-13501374	-	chr18:9874150-9875102
		2. homolog evidence							2. homolog evidence
		CABZ01093424.1							CABZ01117078.1	NP_008996.1	242-301
		CABZ01093425.1							CABZ01093425.1	NP_008996.1	73-125
		3. EST and mRNA evidence							3. EST and mRNA evidence
		CABZ01093424.1	-	-					CABZ01117078.1	CT621783	0-94
		CABZ01093425.1	CT621783	92-329					CABZ01093425.1	CT621783	92-329
66		1. syntenic block order							1. syntenic block order
			Human:	Fugu:	Stickleback:	Medaka:	Tetraodon:			Human:	Fugu:	Stickleback:	Medaka:	Tetraodon:
	chr15:44250719-44252965	CABZ01067679.1	-	-	-	-	-	chr15:44385915-44395108	CABZ01113957.1	chr3:184020778-184021548	chr11:10261595-10262191	chrUn:36116567-36117127	chr13:18279699-18280380	chr16:7119671-7120241
	chr15:44253066-44255702	CABZ01067680.1	chr3:184020463-184020613	chr11:10262277-10262464	chrUn:36117502-36117756	chr13:18278955-18279191	chr16:7120319-7120498	chr15:44253066-44255702	CABZ01067680.1	chr3:184020463-184020613	chr11:10262277-10262464	chrUn:36117502-36117756	chr13:18278955-18279191	chr16:7120319-7120498
		2. homolog evidence							2. homolog evidence
		CABZ01067679.1							CABZ01113957.1
		CABZ01067680.1							CABZ01067680.1
		3. EST and mRNA evidence							3. EST and mRNA evidence
		CABZ01067679.1	-	-					CABZ01113957.1	BC056516	1017-1334
		CABZ01067680.1	BC056516	874-1019					CABZ01067680.1	BC056516	874-1019
67		1. syntenic block order							1. syntenic block order
			Human:	Fugu:	Stickleback:	Medaka:	Tetraodon:			Human:	Fugu:	Stickleback:	Medaka:	Tetraodon:
	chr11:46405234-46411365	CABZ01078078.1/r	chr17:79910674-79916874	-	-	-	-	chr11:46291041-46301499	CABZ01113509.1/r	chr3:99566815-99569681	chr8:6420803-6423805	-	chr2:19884646-19887716	chr3:1622913-1625103
	chr11:46402891-46405133	CABZ01100428.1/r	chr3:99569731-99569921	chr8:6423812-6424186	chrI:21874825-21875174	-	chr14:9717147-9718234	chr11:46402891-46405133	CABZ01100428.1/r	chr3:99569731-99569921	chr8:6423812-6424186	chrI:21874825-21875174	-	chr14:9717147-9718234
		2. homolog evidence							2. homolog evidence
		CABZ01078078.1/r							CABZ01113509.1/r
		CABZ01100428.1/r							CABZ01100428.1/r
		3. EST and mRNA evidence							3. EST and mRNA evidence
		CABZ01078078.1/r	-	-					CABZ01113509.1/r	BC133734	1031-3879
		CABZ01100428.1/r	BC133734	800-1027					CABZ01100428.1/r	BC133734	800-1027
68		1. syntenic block order							1. syntenic block order
			Human:	Fugu:	Stickleback:	Medaka:	Tetraodon:			Human:	Fugu:	Stickleback:	Medaka:	Tetraodon:
	chr12:48882899-48884897	CABZ01084962.1	chr1:241669300-241672088	chrVIII:14442443-14442796	chr20:6440042-6440391	chr4:32759326-32759698	chr1:15193705-15194058	chr12:48827661-48864358	CU694363.6	chr1:241661127-241680740	chr20:6439624-6441045	chrVIII:14441811-14443214	chr4:32758951-32760372	chr1:15193287-15194688
	chr12:48875470-48882798	CABZ01084963.1	-	chr20:6440391-6441045	chrVIII:14441913-14442443	-	chr1:15194058-15194688	chr12:48875470-48882798	CABZ01084963.1	-	chr20:6440391-6441045	chrVIII:14441913-14442443	-	chr1:15194058-15194688
		2. homolog evidence							2. homolog evidence
		CABZ01084962.1							CU694363.6
		CABZ01084963.1							CABZ01084963.1
		3. EST and mRNA evidence							3. EST and mRNA evidence
		CABZ01084962.1	-	-					CU694363.6	BQ618326	0-544
		CABZ01084963.1	BQ618326	539-586					CABZ01084963.1	BQ618326	539-586
69		1. syntenic block order							1. syntenic block order
			Human:	Fugu:	Stickleback:	Medaka:	Tetraodon:			Human:	Fugu:	Stickleback:	Medaka:	Tetraodon:
	chr18:294606-295381	CABZ01100394.1	-	-	-	-	-	chr18:323560-360493	CU651575.8/r	-	HE591924:82623-92567	chrII:4226176-4239235	chr3:30354359-30380692	chrUn_random:93706695-93715153
	chr18:295482-304393	CABZ01100395.1	-	HE591924:81154-81931	chrII:4222902-4223745	chr3:30350923-30351858	chrUn_random:93705017-93706134	chr18:295482-304393	CABZ01100395.1	-	HE591924:81154-81931	chrII:4222902-4223745	chr3:30350923-30351858	chrUn_random:93705017-93706134
		2. homolog evidence							2. homolog evidence
		CABZ01100394.1							CU651575.8/r
		CABZ01100395.1							CABZ01100395.1
		3. EST and mRNA evidence							3. EST and mRNA evidence
		CABZ01100394.1	-	-					CU651575.8/r	BC056595	366-2245
		CABZ01100395.1	BC056595	0-369					CABZ01100395.1	BC056595	0-369
70		1. syntenic block order							1. syntenic block order
			Human:	Fugu:	Stickleback:	Medaka:	Tetraodon:			Human:	Fugu:	Stickleback:	Medaka:	Tetraodon:
	chr18:7600291-7608290	CABZ01052531.1/r	-	-	-	-	-	chr18:7291007-7312506	CABZ01015067.1/r	chr22:51119877-51133364	chr9:2268887-2269508	chrII:22952095-22952624	-	-
	chr18:7591786-7600190	CABZ01015066.1/r	chr22:51117733-51118297	chr9:2274452-2274635	chrXIX:15861014-15861199	chr6:15346749-15347035	chrUn_random:54907983-54908669	chr18:7591786-7600190	CABZ01015066.1/r	chr22:51117733-51118297	chr9:2274452-2274635	chrXIX:15861014-15861199	chr6:15346749-15347035	chrUn_random:54907983-54908669
		2. homolog evidence							2. homolog evidence
		CABZ01052531.1/r							CABZ01015067.1/r
		CABZ01015066.1/r							CABZ01015066.1/r
		3. EST and mRNA evidence							3. EST and mRNA evidence
		CABZ01052531.1/r	-	-					CABZ01015067.1/r	BC154835	1123-1629
		CABZ01015066.1/r	BC154835	1021-1142					CABZ01015066.1/r	BC154835	1021-1142
71		1. syntenic block order							1. syntenic block order
			Human:	Fugu:	Stickleback:	Medaka:	Tetraodon:			Human:	Fugu:	Stickleback:	Medaka:	Tetraodon:
	chr13:1527126-1532223	CABZ01044290.1	-	chrVI:7675084-7676335	chr4:11717494-11718373	chr15:23708484-23710320	chr17:4432552-4433509	chr13:1588166-1607079	CABZ01044295.1/r	chr6:56323560-56328079	chr4:11704075-11708576	chrVI:7688061-7693991	chr15:23689767-23696464	chr17:4442003-4446035
	chr13:1532324-1576435	CABZ01044291.1	chr6:56333714-56358992	chr4:11711683-11717244	chrVI:7676739-7683253	chr15:23700989-23707790	chr17:4433740-4438964	chr13:1532324-1576435	CABZ01044291.1	chr6:56333714-56358992	chr4:11711683-11717244	chrVI:7676739-7683253	chr15:23700989-23707790	chr17:4433740-4438964
		2. homolog evidence							2. homolog evidence
		CABZ01044290.1							CABZ01044295.1/r	NP_056363.2	5044-5081
		CABZ01044291.1							CABZ01044291.1	NP_056363.2	4226-4295
		3. EST and mRNA evidence							3. EST and mRNA evidence
		CABZ01044290.1	-	-					CABZ01044295.1/r	EE689121	557-666
		CABZ01044291.1	EE689121	366-559					CABZ01044291.1	EE689121	366-559
72		1. syntenic block order							1. syntenic block order
			Human:	Fugu:	Stickleback:	Medaka:	Tetraodon:			Human:	Fugu:	Stickleback:	Medaka:	Tetraodon:
	chr9:50087301-50088874	CABZ01050493.1/r	-	chrXVI:10562943-10563082	HE592375:21101-21173	chr21:23590065-23590139	chr2:14044672-14044777	chr9:50001812-50004022	CABZ01117518.1/r	chr2:169034979-169038646	HE592375:31052-31209	chrXVI:10550061-10550265	chr21:23602739-23602888	chr2:14021609-14021837
	chr9:50071201-50087200	CABZ01078528.1/r	chr3:38232183-38265408	HE592375:29146-30989	chrXVI:10550426-10552229	chr21:23599724-23602657	chr2:14021891-14023407	chr9:50071201-50087200	CABZ01078528.1/r	chr3:38232183-38265408	HE592375:29146-30989	chrXVI:10550426-10552229	chr21:23599724-23602657	chr2:14021891-14023407
		2. homolog evidence							2. homolog evidence
		CABZ01050493.1/r							CABZ01117518.1/r
		CABZ01078528.1/r							CABZ01078528.1/r
		3. EST and mRNA evidence							3. EST and mRNA evidence
		CABZ01050493.1/r	-	-					CABZ01117518.1/r	EH502565	178-292
		CABZ01078528.1/r	EH502565	291-709					CABZ01078528.1/r	EH502565	291-709
73		1. syntenic block order							1. syntenic block order
			Human:	Fugu:	Stickleback:	Medaka:	Tetraodon:			Human:	Fugu:	Stickleback:	Medaka:	Tetraodon:
	chr16:55367868-55377792	CABZ01080539.1/r	chr9:116929965-116931766	-	-	chr12:7412116-7414180	-	chr16:55186248-55194891	CABZ01117834.1/r	chr1:25944288-25944835	chr7:453078-453649	-	chr16:21729478-21730166	chrUn_random:24659943-24660514
	chr16:55361915-55367767	CABZ01080160.1	chr1:117948107-117948273	chr7:508983-509143	chrUn:25211114-25211269	ultracontig256:243249-243655	chrUn_random:24718905-24719060	chr16:55361915-55367767	CABZ01080160.1	chr1:117948107-117948273	chr7:508983-509143	chrUn:25211114-25211269	ultracontig256:243249-243655	chrUn_random:24718905-24719060
		2. homolog evidence							2. homolog evidence
		CABZ01080539.1/r							CABZ01117834.1/r
		CABZ01080160.1							CABZ01080160.1
		3. EST and mRNA evidence							3. EST and mRNA evidence
		CABZ01080539.1/r	-	-					CABZ01117834.1/r	CN325514	0-639
		CABZ01080160.1	CN325514	637-738					CABZ01080160.1	CN325514	637-738
74		1. syntenic block order							1. syntenic block order
			Human:	Fugu:	Stickleback:	Medaka:	Tetraodon:			Human:	Fugu:	Stickleback:	Medaka:	Tetraodon:
	chr15:3499740-3500710	CABZ01040557.1/r	-	-	-	-	-	chr15:3587667-3593384	CABZ01081365.1	-	chr11:8877082-8877449	chrI:14324387-14325666	scaffold6873:2183-2658	chr16:5872297-5872652
	chr15:3500811-3511010	CABZ01040556.1/r	chr13:52725257-52730329	chr11:8877458-8878644	chrI:14322210-14323657	chr13:6340743-6342900	-	chr15:3500811-3511010	CABZ01040556.1/r	chr13:52725257-52730329	chr11:8877458-8878644	chrI:14322210-14323657	chr13:6340743-6342900	-
		2. homolog evidence							2. homolog evidence
		CABZ01040557.1/r							CABZ01081365.1
		CABZ01040556.1/r							CABZ01040556.1/r
		3. EST and mRNA evidence							3. EST and mRNA evidence
		CABZ01040557.1/r	-	-					CABZ01081365.1	CR927262	223-526
		CABZ01040556.1/r	CR927262	0-226					CABZ01040556.1/r	CR927262	0-226
75		1. syntenic block order							1. syntenic block order
			Human:	Fugu:	Stickleback:	Medaka:	Tetraodon:			Human:	Fugu:	Stickleback:	Medaka:	Tetraodon:
	chr16:57226073-57227229	CABZ01084933.1/r	-	-	-	-	-	chr16:57263147-57272117	CABZ01115279.1/r	chr7:30324964-30325449	HE591746:183593-184104	chrXX:18809855-18810275	chr16:4989939-4990379	chr21:4267718-4268090
	chr16:57227330-57240367	CABZ01084932.1/r	-	-	chrXX:18803885-18804496	chr16:5001114-5002739	-	chr16:57227330-57240367	CABZ01084932.1/r	-	-	chrXX:18803885-18804496	chr16:5001114-5002739	-
		2. homolog evidence							2. homolog evidence
		CABZ01084933.1/r							CABZ01115279.1/r
		CABZ01084932.1/r							CABZ01084932.1/r
		3. EST and mRNA evidence							3. EST and mRNA evidence
		CABZ01084933.1/r	-	-					CABZ01115279.1/r	BC124159	0-486
		CABZ01084932.1/r	BC124159	482-580					CABZ01084932.1/r	BC124159	482-580
76		1. syntenic block order							1. syntenic block order
			Human:	Fugu:	Stickleback:	Medaka:	Tetraodon:			Human:	Fugu:	Stickleback:	Medaka:	Tetraodon:
	chr9:40856789-40870827	CABZ01054351.1	chr4:176207909-176208931	-	-	-	-	chr9:40959878-40961003	CABZ01092968.1/r	-	chr1:17201983-17202704	chrXVI:12502738-12503438	chr21:20937877-20938548	chr2:15612915-15613555
	chr9:40870928-40875865	CABZ01071706.1/r	-	-	chrXVI:12505148-12505296	-	chr2:15615407-15615608	chr9:40870928-40875865	CABZ01071706.1/r	-	-	chrXVI:12505148-12505296	-	chr2:15615407-15615608
		2. homolog evidence							2. homolog evidence
		CABZ01054351.1							CABZ01092968.1/r
		CABZ01071706.1/r							CABZ01071706.1/r
		3. EST and mRNA evidence							3. EST and mRNA evidence
		CABZ01054351.1	-	-					CABZ01092968.1/r	CN018263	184-284
		CABZ01071706.1/r	CN018263	282-348					CABZ01071706.1/r	CN018263	282-348
77		1. syntenic block order							1. syntenic block order
			Human:	Fugu:	Stickleback:	Medaka:	Tetraodon:			Human:	Fugu:	Stickleback:	Medaka:	Tetraodon:
	chr1:59784983-59786548	CABZ01109570.1	-	-	-	-	-	chr1:59798209-59800550	CABZ01115880.1/r	-	chr17:6016329-6017979	chrIX:4553583-4555458	chr1:26469556-26473159	chr18:9572958-9574661
	chr1:59786649-59788888	CABZ01101362.1	chr19:6752609-6754458	-	chrIX:4551479-4553193	chr1:26473214-26475336	-	chr1:59786649-59788888	CABZ01101362.1	chr19:6752609-6754458	-	chrIX:4551479-4553193	chr1:26473214-26475336	-
		2. homolog evidence							2. homolog evidence
		CABZ01109570.1							CABZ01115880.1/r
		CABZ01101362.1							CABZ01101362.1
		3. EST and mRNA evidence							3. EST and mRNA evidence
		CABZ01109570.1	-	-					CABZ01115880.1/r	BE201801	0-289
		CABZ01101362.1	BE201801	286-623					CABZ01101362.1	BE201801	286-623
78		1. syntenic block order							1. syntenic block order
			Human:	Fugu:	Stickleback:	Medaka:	Tetraodon:			Human:	Fugu:	Stickleback:	Medaka:	Tetraodon:
	chr15:46281208-46285138	CABZ01102565.1	-	-	-	-	-	chr15:46325246-46330007	CABZ01109490.1/r	-	chr11:499003-501010	chrI:2362672-2363656	chr13:33163707-33164311	chrUn_random:19383715-19384881
	chr15:46285239-46295760	CABZ01102566.1	chr5:177406264-177406864	chr11:571819-572284	-	-	chrUn_random:19305897-19306438	chr15:46285239-46295760	CABZ01102566.1	chr5:177406264-177406864	chr11:571819-572284	-	-	chrUn_random:19305897-19306438
		2. homolog evidence							2. homolog evidence
		CABZ01102565.1							CABZ01109490.1/r
		CABZ01102566.1							CABZ01102566.1
		3. EST and mRNA evidence							3. EST and mRNA evidence
		CABZ01102565.1	-	-					CABZ01109490.1/r	DQ381148	217-451
		CABZ01102566.1	DQ381148	137-221					CABZ01102566.1	DQ381148	137-221
79		1. syntenic block order							1. syntenic block order
			Human:	Fugu:	Stickleback:	Medaka:	Tetraodon:			Human:	Fugu:	Stickleback:	Medaka:	Tetraodon:
	chr24:32876223-32879014	CABZ01029417.1	-	chrUn:9583448-9583592	HE592989:930-1037	scaffold4015:4768-4913	chr3:15357867-15357974	chr24:32809757-32818252	CABZ01085251.1	chr8:89077568-89086992	chr10:335560-335770	-	-	chrUn_random:91099903-91100123
	chr24:32862722-32876122	CABZ01029418.1	-	chr10:339758-341786	-	chr17:29641286-29642026	-	chr24:32862722-32876122	CABZ01029418.1	-	chr10:339758-341786	-	chr17:29641286-29642026	-
		2. homolog evidence							2. homolog evidence
		CABZ01029417.1							CABZ01085251.1
		CABZ01029418.1							CABZ01029418.1
		3. EST and mRNA evidence							3. EST and mRNA evidence
		CABZ01029417.1	-	-					CABZ01085251.1	EB940600	338-480
		CABZ01029418.1	EB940600	0-341					CABZ01029418.1	EB940600	0-341
80		1. syntenic block order							1. syntenic block order
			Human:	Fugu:	Stickleback:	Medaka:	Tetraodon:			Human:	Fugu:	Stickleback:	Medaka:	Tetraodon:
	chr12:4099646-4105489	CABZ01073556.1	-	-	-	-	-	chr12:4163393-4165498	CABZ01084822.1	-	-	chrV:3665518-3665731	-	-
	chr12:4105590-4134397	CABZ01081501.1	-	chr1:667840-668781	chrV:3667130-3667983	chr19:15481079-15485098	chr2:1083586-1084386	chr12:4105590-4134397	CABZ01081501.1	-	chr1:667840-668781	chrV:3667130-3667983	chr19:15481079-15485098	chr2:1083586-1084386
		2. homolog evidence							2. homolog evidence
		CABZ01073556.1							CABZ01084822.1
		CABZ01081501.1							CABZ01081501.1
		3. EST and mRNA evidence							3. EST and mRNA evidence
		CABZ01073556.1	-	-					CABZ01084822.1	EB913128	0-216
		CABZ01081501.1	EB913128	214-578					CABZ01081501.1	EB913128	214-578
81		1. syntenic block order							1. syntenic block order
			Human:	Fugu:	Stickleback:	Medaka:	Tetraodon:			Human:	Fugu:	Stickleback:	Medaka:	Tetraodon:
	chr1:54760837-54767651	CABZ01043818.1/r	-	-	-	chr1:31280554-31281877	-	chr1:54760837-54767651	CABZ01043818.1/r	-	-	-	chr1:31280554-31281877	-
	chr1:54759056-54760736	CABZ01043817.1/r	chr16:2114234-2115638	chrIX:15024860-15025451	chr17:2204699-2205138	chr1:31282952-31283418	chr18:2452162-2452588	chr1:54767752-54810260	CABZ01043819.1	-	chrIX:15009660-15022187	chr17:2207521-2216396	chr1:31264781-31279606	chr18:2443337-2450449
		2. homolog evidence							2. homolog evidence
		CABZ01043818.1/r							CABZ01043818.1/r	NM_000548	746-781
		CABZ01043817.1/r							CABZ01043819.1	NM_000548	914-944
		3. EST and mRNA evidence							3. EST and mRNA evidence
		CABZ01043818.1/r	EB930350	0-83					CABZ01043818.1/r	EB930350	0-83
		CABZ01043817.1/r	-	-					CABZ01043819.1	EB930350	80-369
82		1. syntenic block order							1. syntenic block order
			Human:	Fugu:	Stickleback:	Medaka:	Tetraodon:			Human:	Fugu:	Stickleback:	Medaka:	Tetraodon:
	chr13:1576536-1584858	CABZ01044292.1	chr6:56329446-56331060	-	chr4:11709420-11711222	-	chr17:4439668-4441358	chr13:1576536-1584858	CABZ01044292.1	chr6:56329446-56331060	-	chr4:11709420-11711222	-	chr17:4439668-4441358
	chr13:1584959-1585983	CABZ01044293.1	-	-	-	-	-	chr13:1532324-1576435	CABZ01044291.1/r	chr6:56333714-56358992	chrVI:7676739-7683253	chr4:11711683-11717244	chr15:23700989-23707790	chr17:4433740-4438964
		2. homolog evidence							2. homolog evidence
		CABZ01044292.1							CABZ01044292.1
		CABZ01044293.1							CABZ01044291.1/r
		3. EST and mRNA evidence							3. EST and mRNA evidence
		CABZ01044292.1	EE689121	249-368					CABZ01044292.1	EE689121	249-368
		CABZ01044293.1	-	-					CABZ01044291.1/r	EE689121	20-250
83		1. syntenic block order							1. syntenic block order
			Human:	Fugu:	Stickleback:	Medaka:	Tetraodon:			Human:	Fugu:	Stickleback:	Medaka:	Tetraodon:
	Zv9_NA995:105731-135354	CABZ01086664.1	chr12:21168521-21176226	chrI:7787637-7788813	chr9:11823016-11823994	-	chr13:10552078-10553404	Zv9_NA995:105731-135354	CABZ01086664.1	chr12:21168521-21176226	chrI:7787637-7788813	chr9:11823016-11823994	-	chr13:10552078-10553404
	Zv9_NA995:135455-137658	CABZ01086665.1	-	-	-	-	-	Zv9_NA995:75176-105630	CABZ01086663.1	chr12:21168481-21176331	chrI:7785123-7791943	chr11:2914402-2920092	chr13:16801441-16810907	chr13:10550329-10553382
		2. homolog evidence							2. homolog evidence
		CABZ01086664.1							CABZ01086664.1
		CABZ01086665.1							CABZ01086663.1
		3. EST and mRNA evidence							3. EST and mRNA evidence
		CABZ01086664.1	BC159271	13-103					CABZ01086664.1	BC159271	13-103
		CABZ01086665.1	-	-					CABZ01086663.1	BC159271	100-485
84		1. syntenic block order							1. syntenic block order
			Human:	Fugu:	Stickleback:	Medaka:	Tetraodon:			Human:	Fugu:	Stickleback:	Medaka:	Tetraodon:
	chr1:35053895-35093367	CABZ01031288.1/r	-	chrII:3952633-3956680	chr13:2234005-2240853	chr3:29886635-29893956	-	chr1:35053895-35093367	CABZ01031288.1/r	-	chrII:3952633-3956680	chr13:2234005-2240853	chr3:29886635-29893956	-
	chr1:34846317-35053794	BX897691.14	-	-	-	-	-	chr1:35093468-35109701	CABZ01031289.1	chr19:34302134-34302465	chrII:3943240-3943592	-	-	chrUn_random:33515341-33515785
		2. homolog evidence							2. homolog evidence
		CABZ01031288.1/r							CABZ01031288.1/r	NM_198991	0-53
		BX897691.14							CABZ01031289.1	NM_198991	103-203
		3. EST and mRNA evidence							3. EST and mRNA evidence
		CABZ01031288.1/r	BC078294	233-380					CABZ01031288.1/r	BC078294	233-380
		BX897691.14	-	-					CABZ01031289.1	BC078294	377-687
85		1. syntenic block order							1. syntenic block order
			Human:	Fugu:	Stickleback:	Medaka:	Tetraodon:			Human:	Fugu:	Stickleback:	Medaka:	Tetraodon:
	chr18:26261905-26273558	CABZ01036952.1/r	chr16:90030555-90030989	-	-	chr3:20874059-20874675	chrUn_random:103433748-103434154	chr18:26261905-26273558	CABZ01036952.1/r	chr16:90030555-90030989	-	-	chr3:20874059-20874675	chrUn_random:103433748-103434154
	chr18:26235331-26261804	CABZ01036951.1/r	-	chrXIV:15092081-15093039	chr15:6830162-6830921	-	-	chr18:26273659-26277108	CABZ01036953.1	chr16:90029763-90029856	chrII:11992858-11992958	chr13:16448491-16448601	-	chr5:4975578-4975677
		2. homolog evidence							2. homolog evidence
		CABZ01036952.1/r							CABZ01036952.1/r
		CABZ01036951.1/r							CABZ01036953.1
		3. EST and mRNA evidence							3. EST and mRNA evidence
		CABZ01036952.1/r	CN502362	375-627					CABZ01036952.1/r	CN502362	375-627
		CABZ01036951.1/r	-	-					CABZ01036953.1	CN502362	294-375
86		1. syntenic block order							1. syntenic block order
			Human:	Fugu:	Stickleback:	Medaka:	Tetraodon:			Human:	Fugu:	Stickleback:	Medaka:	Tetraodon:
	chr22:38787836-38809191	CABZ01037120.1	-	chrVIII:11058394-11065773	-	chr4:12904831-12910516	chr1:18104875-18109091	chr22:38787836-38809191	CABZ01037120.1	-	chrVIII:11058394-11065773	-	chr4:12904831-12910516	chr1:18104875-18109091
	chr22:38779835-38787735	CABZ01037121.1	-	-	-	chr4:12919110-12919400	chr1:18084420-18085143	chr22:38809292-38824072	CABZ01037119.1	-	chrVIII:11052636-11054010	chr20:9303453-9304530	chr4:12897281-12898467	chr1:18128424-18129338
		2. homolog evidence							2. homolog evidence
		CABZ01037120.1							CABZ01037120.1
		CABZ01037121.1							CABZ01037119.1
		3. EST and mRNA evidence							3. EST and mRNA evidence
		CABZ01037120.1	CT608906						CABZ01037120.1	CT608906	37-712
		CABZ01037121.1	-	-					CABZ01037119.1	CT608906	0-39
87		1. syntenic block order							1. syntenic block order
			Human:	Fugu:	Stickleback:	Medaka:	Tetraodon:			Human:	Fugu:	Stickleback:	Medaka:	Tetraodon:
	chr15:43083650-43227748	CU929391.20/r	-	chrUn:25761427-25769242	-	-	-	chr15:43083650-43227748	CU929391.20/r	-	chrUn:25761427-25769242	-	-	-
	chr15:43227849-43238358	CABZ01085190.1/r	chr11:7026289-7026717	-	-	-	-	chr15:42981810-43083649	CU929415.6/r	-	-	chr11:9620577-9630444	chr17:10894537-10902585	chr16:6553012-6562133
		2. homolog evidence							2. homolog evidence
		CU929391.20/r							CU929391.20/r	AB006625	311-400
		CABZ01085190.1/r							CU929415.6/r	AB006625	461-1407
		3. EST and mRNA evidence							3. EST and mRNA evidence
		CU929391.20/r	CA787432	43-881					CU929391.20/r	CA787432	43-881
		CABZ01085190.1/r	-	-					CU929415.6/r	CA787432	0-45
88		1. syntenic block order							1. syntenic block order
			Human:	Fugu:	Stickleback:	Medaka:	Tetraodon:			Human:	Fugu:	Stickleback:	Medaka:	Tetraodon:
	chr12:48267408-48272500	CABZ01088984.1	-	chrUn:10696908-10698093	HE591497:875375-877074	chr19:21231964-21232865	chrUn_random:34983956-34984702	chr12:48267408-48272500	CABZ01088984.1	-	chrUn:10696908-10698093	HE591497:875375-877074	chr19:21231964-21232865	chrUn_random:34983956-34984702
	chr12:48272601-48273431	CABZ01100352.1	-	-	-	-	-	chr12:48266241-48267307	CABZ01091962.1/r	chr1:237057725-237059079	chrUn:10698591-10699021	HE591497:874674-875091	chr19:21230070-21231621	chrUn_random:34983045-34983481
		2. homolog evidence							2. homolog evidence
		CABZ01088984.1							CABZ01088984.1
		CABZ01100352.1							CABZ01091962.1/r
		3. EST and mRNA evidence							3. EST and mRNA evidence
		CABZ01088984.1	AF506733	3714-4549					CABZ01088984.1	AF506733	3714-4549
		CABZ01100352.1	-	-					CABZ01091962.1/r	AF506733	3378-3716
89		1. syntenic block order							1. syntenic block order
			Human:	Fugu:	Stickleback:	Medaka:	Tetraodon:			Human:	Fugu:	Stickleback:	Medaka:	Tetraodon:
	Zv9_NA169:2100-3949	CABZ01081461.1	chr5:149498307-149499175	chrIV:10918923-10919353	chr14:4295047-4295608	chr10:12224050-12224455	chr1:494418-494789	Zv9_NA169:2100-3949	CABZ01081461.1	chr5:149498307-149499175	chrIV:10918923-10919353	chr14:4295047-4295608	chr10:12224050-12224455	chr1:494418-494789
	Zv9_NA169:4050-15454	CABZ01081462.1	-	-	-	-	-	Zv9_NA169:1-1999	CABZ01081460.1	-	chrIV:10919406-10919753	chr14:4296002-4296336	chr10:12225555-12225923	chr1:494723-495341
		2. homolog evidence							2. homolog evidence
		CABZ01081461.1							CABZ01081461.1
		CABZ01081462.1							CABZ01081460.1
		3. EST and mRNA evidence							3. EST and mRNA evidence
		CABZ01081461.1	HM439112	2628-2835					CABZ01081461.1	HM439112	2628-2835
		CABZ01081462.1	-	-					CABZ01081460.1	HM439112	2833-3077
90		1. syntenic block order							1. syntenic block order
			Human:	Fugu:	Stickleback:	Medaka:	Tetraodon:			Human:	Fugu:	Stickleback:	Medaka:	Tetraodon:
	chr11:66244-67163	CABZ01109530.1	chr12:48389651-48389719	-	chr3:10824096-10824405	chr7:19723292-19723542	-	chr11:66244-67163	CABZ01109530.1	chr12:48389651-48389719	-	chr3:10824096-10824405	chr7:19723292-19723542	-
	chr11:67264-71266	CABZ01079747.1/r	-	-	-	-	-	chr11:63251-66143	CABZ01109529.1/r	chr12:48391379-48391867	chrXII:1472110-1472777	chr3:10823113-10823647	chr7:19721774-19722452	chr9:7658561-7659047
		2. homolog evidence							2. homolog evidence
		CABZ01109530.1							CABZ01109530.1
		CABZ01079747.1/r							CABZ01109529.1/r
		3. EST and mRNA evidence							3. EST and mRNA evidence
		CABZ01109530.1	BC059180	608-664					CABZ01109530.1	BC059180	608-664
		CABZ01079747.1/r	-	-					CABZ01109529.1/r	BC059180	236-608
91		1. syntenic block order							1. syntenic block order
			Human:	Fugu:	Stickleback:	Medaka:	Tetraodon:			Human:	Fugu:	Stickleback:	Medaka:	Tetraodon:
	chr19:45294037-45296033	CABZ01101997.1/r	-	-	chr12:555331-555852	chr11:16671295-16671803	chr21:521855-522413	chr19:45294037-45296033	CABZ01101997.1/r	-	-	chr12:555331-555852	chr11:16671295-16671803	chr21:521855-522413
	chr19:45296134-45306775	CABZ01101996.1/r	-	chrX:1557507-1565125	-	chr11:16668337-16671295	chr21:519344-521815	chr19:45283188-45293936	CABZ01101998.1/r	-	-	chr12:556278-561246	chr11:16672173-16676918	chr21:522835-527026
		2. homolog evidence							2. homolog evidence
		CABZ01101997.1/r	NM_001958	61-206					CABZ01101997.1/r	NM_001958	61-206
		CABZ01101996.1/r	NM_001958	207-459					CABZ01101998.1/r	NM_001958	0-459
		3. EST and mRNA evidence							3. EST and mRNA evidence
		CABZ01101997.1/r	EE688457						CABZ01101997.1/r	EE688457	230-668
		CABZ01101996.1/r	-	-					CABZ01101998.1/r	EE688457	658-756
92		1. syntenic block order							1. syntenic block order
			Human:	Fugu:	Stickleback:	Medaka:	Tetraodon:			Human:	Fugu:	Stickleback:	Medaka:	Tetraodon:
	chr20:24309171-24320262	CABZ01065600.1/r	chr4:55154940-55161456	-	chr20:2787620-2789731	scaffold1004:58627-60432	chr1:11828317-11831240	chr20:24309171-24320262	CABZ01065600.1/r	chr4:55154940-55161456	-	chr20:2787620-2789731	scaffold1004:58627-60432	chr1:11828317-11831240
	chr20:24283475-24309070	CABZ01065179.1	-	-	-	chr1:447032-448966	-	chr20:24320363-24320987	CABZ01065601.1/r	-	chrVIII:18681598-18681936	-	-	chr1:11827966-11828307
		2. homolog evidence							2. homolog evidence
		CABZ01065600.1/r							CABZ01065600.1/r
		CABZ01065179.1							CABZ01065601.1/r
		3. EST and mRNA evidence							3. EST and mRNA evidence
		CABZ01065600.1/r	AF200951	2714-3788					CABZ01065600.1/r	AF200951	2714-3788
		CABZ01065179.1	-	-					CABZ01065601.1/r	AF200951	2480-2716
93		1. syntenic block order							1. syntenic block order
			Human:	Fugu:	Stickleback:	Medaka:	Tetraodon:			Human:	Fugu:	Stickleback:	Medaka:	Tetraodon:
	chr14:649434-651655	CABZ01081123.1	-	-	chr14:4088112-4088327	-	chr1:313705-313892	chr14:649434-651655	CABZ01081123.1	-	-	chr14:4088112-4088327	-	chr1:313705-313892
	chr14:651756-654612	CABZ01082150.1	-	-	-	-	-	chr14:636877-649333	CABZ01113978.1/r	-	-	-	-	chr1:307305-308314
		2. homolog evidence							2. homolog evidence
		CABZ01081123.1							CABZ01081123.1
		CABZ01082150.1							CABZ01113978.1/r
		3. EST and mRNA evidence							3. EST and mRNA evidence
		CABZ01081123.1	EE319966	305-449					CABZ01081123.1	EE319966	305-449
		CABZ01082150.1	-	-					CABZ01113978.1/r	EE319966	447-802
94		1. syntenic block order							1. syntenic block order
			Human:	Fugu:	Stickleback:	Medaka:	Tetraodon:			Human:	Fugu:	Stickleback:	Medaka:	Tetraodon:
	chr2:19557174-19691039	CU467620.11	chr1:164529055-164681787	-	-	chr17:25833233-25856280	chr15:6344409-6357339	chr2:19557174-19691039	CU467620.11	-	chrIII:1381273-1394731	HE591741:272311-277931	chr17:25867789-25884265	chr15:6421556-6430688
	chr2:19552629-19557073	CABZ01033497.1	-	-	-	-	-	chr2:19691040-19756295	CU928135.7	-	chrIII:1381273-1394731	HE591741:272311-277931	chr17:25867789-25884265	chr15:6421556-6430688
		2. homolog evidence							2. homolog evidence
		CU467620.11							CU467620.11
		CABZ01033497.1							CU928135.7
		3. EST and mRNA evidence							3. EST and mRNA evidence
		CU467620.11	AJ245962	0-684					CU467620.11	AJ245962	0-684
		CABZ01033497.1	-	-					CU928135.7	AJ245962	679-2045
95		1. syntenic block order							1. syntenic block order
			Human:	Fugu:	Stickleback:	Medaka:	Tetraodon:			Human:	Fugu:	Stickleback:	Medaka:	Tetraodon:
	chr2:58108013-58114093	CABZ01095293.1	-	chrIII:15874145-15874289	HE591799:146268-146607	chr17:3129740-3129924	chrUn_random:33887160-33887348	chr2:58108013-58114093	CABZ01095293.1	-	chrIII:15874145-15874289	HE591799:146268-146607	chr17:3129740-3129924	chrUn_random:33887160-33887348
	chr2:58114194-58117442	CABZ01095294.1	-	chrVII:9174490-9174974	-	-	chrUn_random:36026789-36026908	chr2:58106025-58107912	CABZ01111359.1	-	chrIII:15873916-15874080	HE591799:146086-146210	-	chrUn_random:33887395-33887529
		2. homolog evidence							2. homolog evidence
		CABZ01095293.1							CABZ01095293.1
		CABZ01095294.1							CABZ01111359.1
		3. EST and mRNA evidence							3. EST and mRNA evidence
		CABZ01095293.1	AY751744	1118-1368					CABZ01095293.1	AY751744	1118-1368
		CABZ01095294.1	-	-					CABZ01111359.1	AY751744	1364-1471
96		1. syntenic block order							1. syntenic block order
			Human:	Fugu:	Stickleback:	Medaka:	Tetraodon:			Human:	Fugu:	Stickleback:	Medaka:	Tetraodon:
	chr21:43577906-43582383	CABZ01067737.1	chr5:132556314-132559935	-	-	chr14:3373888-3376789	-	chr21:43577906-43582383	CABZ01067737.1	chr5:132556314-132559935	-	-	chr14:3373888-3376789	-
	chr21:43582484-43585057	CABZ01067738.1	-	-	-	chr14:3378839-3379207	-	chr21:43575806-43577805	CABZ01068725.1/r	chr5:132560803-132560979	-	chr14:11237800-11238059	chr14:3372062-3372467	-
		2. homolog evidence							2. homolog evidence
		CABZ01067737.1							CABZ01067737.1
		CABZ01067738.1							CABZ01068725.1/r
		3. EST and mRNA evidence							3. EST and mRNA evidence
		CABZ01067737.1	AB231587	1358-1766					CABZ01067737.1	AB231587	1358-1766
		CABZ01067738.1	-	-					CABZ01068725.1/r	AB231587	1217-1358
97		1. syntenic block order							1. syntenic block order
			Human:	Fugu:	Stickleback:	Medaka:	Tetraodon:			Human:	Fugu:	Stickleback:	Medaka:	Tetraodon:
	Zv9_NA327:4797-6796	CABZ01093420.1/r	chr3:132211230-132213109	chrXXI:10210297-10210963	chr10:6751006-6751640	chr20:19958867-19959428	chr6:5912855-5913479	Zv9_NA327:4797-6796	CABZ01093420.1/r	chr3:132211230-132213109	chrXXI:10210297-10210963	chr10:6751006-6751640	chr20:19958867-19959428	chr6:5912855-5913479
	Zv9_NA327:1027-4696	CABZ01093419.1/r	-	-	-	-	-	Zv9_NA327:6897-8813	CABZ01093421.1/r	chr3:132202227-132209897	chrXXI:10211038-10212117	chr10:6751710-6752707	chr20:19959393-19960361	chr6:5913553-5914583
		2. homolog evidence							2. homolog evidence
		CABZ01093420.1/r							CABZ01093420.1/r
		CABZ01093419.1/r							CABZ01093421.1/r
		3. EST and mRNA evidence							3. EST and mRNA evidence
		CABZ01093420.1/r	EL649851	61-461					CABZ01093420.1/r	EL649851	61-461
		CABZ01093419.1/r	-	-					CABZ01093421.1/r	EL649851	0-64
98		1. syntenic block order							1. syntenic block order
			Human:	Fugu:	Stickleback:	Medaka:	Tetraodon:			Human:	Fugu:	Stickleback:	Medaka:	Tetraodon:
	chr17:50532304-50570576	CU694951.10/r	-	-	-	-	-	chr17:50532304-50570576	CU694951.10/r	-	-	-	-	-
	chr17:50497183-50532303	CU633995.6	chr6:75965585-76023381	chrXV:3518146-3528039	chr2:9158852-9164594	-	chr10:3019714-3025117	chr17:50570577-50605414	CU929354.4	-	-	-	-	-
		2. homolog evidence							2. homolog evidence
		CU694951.10/r							CU694951.10/r
		CU633995.6							CU929354.4
		3. EST and mRNA evidence							3. EST and mRNA evidence
		CU694951.10/r	CV576218	434-474					CU694951.10/r	CV576218	434-474
		CU633995.6	-	-					CU929354.4	CV576218	19-458
