# Supplementary material for: L_RNA_scaffolder: scaffolding genomes with transcripts
Source: BMC Genomics. 2013 Sep 8;14:604. doi: 10.1186/1471-2164-14-604 (PMC3846640; doi:10.1186/1471-2164-14-604)
Supplement: Additional file 4: Table S5 — Twenty one ‘errant’ relocations where Zv_9 reference connections had more supporting evidence. [file 1471-2164-14-604-S4.xls]

## Sheet: sheet1
The format here is the same as the format in Supplementary Table 3. In these 21 "errant" relocations, Zv_9 connections have more evidence than L_RNA_scaffolder connections.
Case ID		Zv_9 scaffolding						L_RNA_scaffolder results
1		1. syntenic block order							1. syntenic block order
			Human:	Fugu:	Stickleback:	Medaka:	Tetraodon:			Human:	Fugu:	Stickleback:	Medaka:	Tetraodon:
	chr13:47165307-47274974	CU695232.10	-	chr4:13198023-13211370	chrVI:5904302-5918460	chr15:26274026-26292688	chr17:3004181-3016115	chr13:47165307-47274974	CU695232.10	-	chr4:13198023-13211370	chrVI:5904302-5918460	chr15:26274026-26292688	chr17:3004181-3016115
	chr13:47162883-47165206	CABZ01087814.1/r	chr10:123549675-123549828	chr4:2634613-2634822	chrVI:3059245-3059432	chr15:28656894-28657130	chr17:1491136-1491300	chr13:47347719-47441310	CU651596.11/r	-	-	-	-	-
		2. homolog evidence							2. homolog evidence
		CU695232.10							CU695232.10
		CABZ01087814.1/r							CU651596.11/r
		3. EST and mRNA evidence							3. EST and mRNA evidence
		CU695232.10	CV120046	180-783					CU695232.10	CV120046	180-783
		CABZ01087814.1/r	-	-					CU651596.11/r	CV120046	17-180
2		1. syntenic block order							1. syntenic block order
			Human:	Fugu:	Stickleback:	Medaka:	Tetraodon:			Human:	Fugu:	Stickleback:	Medaka:	Tetraodon:
	chr13:49977138-49980266	CABZ01030264.1	chr1:232574843-232575327	chr11:4740752-4741204	chrVI:4725583-4726007	chr15:28004844-28005299	chr17:1916103-1916443	chr13:49977138-49980266	CABZ01030264.1	chr1:232574843-232575327	chr11:4740752-4741204	chrVI:4725583-4726007	chr15:28004844-28005299	chr17:1916103-1916443
	chr13:49980367-49992373	CABZ01030265.1	-	-	chrVI:4728917-4729362	chr15:27999912-28000738	-	chr13:49834065-49849576	CABZ01005326.1/r	chr14:23819591-23820766	HE591741:190681-191558	chrIII:14438984-14439518	chr19:20289688-20290883	chr17:1920109-1920367
		2. homolog evidence							2. homolog evidence
		CABZ01030264.1							CABZ01030264.1
		CABZ01030265.1							CABZ01005326.1/r
		3. EST and mRNA evidence							3. EST and mRNA evidence
		CABZ01030264.1	BC116620	236-644					CABZ01030264.1	BC134868	305-714
		CABZ01030265.1	BC116620	640-840					CABZ01005326.1/r	BC134868	711-1078
3		1. syntenic block order							1. syntenic block order
			Human:	Fugu:	Stickleback:	Medaka:	Tetraodon:			Human:	Fugu:	Stickleback:	Medaka:	Tetraodon:
	chr18:26273659-26277108	CABZ01036953.1	chr16:90029763-90029856	chr13:16448491-16448601	chrII:11992858-11992958	-	chr5:4975578-4975677	chr18:26273659-26277108	CABZ01036953.1	chr16:90029763-90029856	chr13:16448491-16448601	chrII:11992858-11992958	-	chr5:4975578-4975677
	chr18:26277209-26278539	CABZ01036954.1	-	-	chrII:11993956-11994225	-	chr5:4974746-4974835	chr18:26235331-26261804	CABZ01036951.1/r	-	chr15:6830162-6830921	chrXIV:15092081-15093039	-	-
		2. homolog evidence							2. homolog evidence
		CABZ01036953.1							CABZ01036953.1
		CABZ01036954.1							CABZ01036951.1/r
		3. EST and mRNA evidence							3. EST and mRNA evidence
		CABZ01036953.1	CN502362	294-375					CABZ01036953.1	CN502362	294-375
		CABZ01036954.1	-	-					CABZ01036951.1/r	CN502362	178-294
4		1. syntenic block order							1. syntenic block order
			Human:	Fugu:	Stickleback:	Medaka:	Tetraodon:			Human:	Fugu:	Stickleback:	Medaka:	Tetraodon:
	chr22:12382541-12418028	CU855918.10	chr2:136070921-136111278	chr8:3788023-3789172	-	chr2:24163642-24165359	-	chr22:12382541-12418028	CU855918.10	chr2:136070921-136111278	chr8:3788023-3789172	-	chr2:24163642-24165359	-
	chr22:12372753-12382440	CABZ01044947.1/r	chr2:136022995-136033432	-	-	-	chr3:4207361-4209100	chr22:12438851-12450852	CABZ01072743.1	chr21:34923667-34924137	-	-	ultracontig115:1129571-1132964	-
		2. homolog evidence							2. homolog evidence
		CU855918.10							CU855918.10
		CABZ01044947.1/r							CABZ01072743.1
		3. EST and mRNA evidence							3. EST and mRNA evidence
		CU855918.10	BC078216	231-1020					CU855918.10	BC078216	231-1020
		CABZ01044947.1/r	BC078216	1017-1604					CABZ01072743.1	BC078216	4-216
5		1. syntenic block order							1. syntenic block order
			Human:	Fugu:	Stickleback:	Medaka:	Tetraodon:			Human:	Fugu:	Stickleback:	Medaka:	Tetraodon:
	chr6:2419328-2425030	CABZ01069218.1	chr1:43917078-43917235	chr20:471089-471336	chrVIII:301861-302438	chr4:6268021-6268270	-	chr6:2419328-2425030	CABZ01069218.1	chr1:43917078-43917235	chr20:471089-471336	chrVIII:301861-302438	chr4:6268021-6268270	-
	chr6:2425131-2425923	CABZ01069219.1	chr1:43917462-43917686	chr20:470127-470637	chrVIII:303404-303825	chr4:6271090-6271440	-	chr6:107983-115010	CABZ01066693.1	-	-	-	-	chr18:4644083-4645832
		2. homolog evidence							2. homolog evidence
		CABZ01069218.1	BAG53238.1	141-179					CABZ01069218.1
		CABZ01069219.1	BAG53238.1	75-100					CABZ01066693.1
		3. EST and mRNA evidence							3. EST and mRNA evidence
		CABZ01069218.1	BC053111	741-1231					CABZ01069218.1	BC053111	741-1231
		CABZ01069219.1	-	-					CABZ01066693.1	BC053111	673-745
6		1. syntenic block order							1. syntenic block order
			Human:	Fugu:	Stickleback:	Medaka:	Tetraodon:			Human:	Fugu:	Stickleback:	Medaka:	Tetraodon:
	chr23:2691865-2697544	CABZ01092920.1	-	chr3:8568736-8569032	chrUn:36820004-36820368	chr7:15004324-15004728	chr9:5378878-5379142	chr23:2691865-2697544	CABZ01092920.1	-	chr3:8568736-8569032	chrUn:36820004-36820368	chr7:15004324-15004728	chr9:5378878-5379142
	chr23:2697645-2708405	CABZ01092921.1	chr20:33437755-33442729	chr3:8569346-8570627	chrUn:36816394-36818403	chr7:15005550-15008010	chr9:5379606-5380780	chr23:2685823-2688929	CABZ01092918.1/r	-	chr3:8568377-8568668	-	chr7:15000990-15004496	chr9:5378505-5378817
		2. homolog evidence							2. homolog evidence
		CABZ01092920.1							CABZ01092920.1
		CABZ01092921.1							CABZ01092918.1/r
		3. EST and mRNA evidence							3. EST and mRNA evidence
		CABZ01092920.1	CK024775	645-782					CABZ01092920.1	CK024775	645-782
		CABZ01092921.1	-	-					CABZ01092918.1/r	CK024775	464-649
7		1. syntenic block order							1. syntenic block order
			Human:	Fugu:	Stickleback:	Medaka:	Tetraodon:			Human:	Fugu:	Stickleback:	Medaka:	Tetraodon:
	chr8:52798400-52806521	CABZ01070699.1/r	chr8:22747163-22747470	-	-	chr9:16657625-16659094	-	chr8:52798400-52806521	CABZ01070699.1/r	chr8:22747163-22747470	-	-	chr9:16657625-16659094	-
	chr8:52787765-52798299	CABZ01078785.1/r	chr2:69569266-69575473	HE591929:22914-24363	chrXIII:12117359-12119392	chr9:16916314-16918279	-	chr8:52262129-52264228	CABZ01060029.1	-	-	-	chr5:12263310-12263587	-
		2. homolog evidence							2. homolog evidence
		CABZ01070699.1/r							CABZ01070699.1/r
		CABZ01078785.1/r							CABZ01060029.1
		3. EST and mRNA evidence							3. EST and mRNA evidence
		CABZ01070699.1/r	EH573999	529-657					CABZ01070699.1/r	EH573999	529-657
		CABZ01078785.1/r	-	-					CABZ01060029.1	EH573999	656-835
8		1. syntenic block order							1. syntenic block order
			Human:	Fugu:	Stickleback:	Medaka:	Tetraodon:			Human:	Fugu:	Stickleback:	Medaka:	Tetraodon:
	chr16:3575270-3576728	CABZ01083557.1/r	chr3:45588828-45589027	-	chrXX:8051471-8051690	chr16:6248989-6249195	chr8:5589402-5589601	chr16:3575270-3576728	CABZ01083557.1/r	chr3:45588828-45589027	-	chrXX:8051471-8051690	chr16:6248989-6249195	chr8:5589402-5589601
	chr16:3572284-3575169	CABZ01054902.1	chr3:45541925-45542089	chr7:10006379-10006539	chrXX:8056098-8056254	chr16:6237977-6238138	chr8:5593075-5593218	chr16:3908830-3942261	CABZ01043953.1/r	-	-	-	-	chr8:5585450-5586651
		2. homolog evidence							2. homolog evidence
		CABZ01083557.1/r							CABZ01083557.1/r
		CABZ01054902.1							CABZ01043953.1/r
		3. EST and mRNA evidence							3. EST and mRNA evidence
		CABZ01083557.1/r	CR928248	185-316					CABZ01083557.1/r	CR928248	185-316
		CABZ01054902.1	-	-					CABZ01043953.1/r	CR928248	0-185
9		1. syntenic block order							1. syntenic block order
			Human:	Fugu:	Stickleback:	Medaka:	Tetraodon:			Human:	Fugu:	Stickleback:	Medaka:	Tetraodon:
	chr9:3970864-3979864	CABZ01051291.1	chr2:170798869-170799244	chr1:15535841-15536213	chrXVI:10399439-10399704	chr21:23820965-23821494	chr2:13905718-13906004	chr9:3970864-3979864	CABZ01051291.1	chr2:170798869-170799244	chr1:15535841-15536213	chrXVI:10399439-10399704	chr21:23820965-23821494	chr2:13905718-13906004
	chr9:3944160-3970763	CU986282.4/r	chr2:170802691-170863729	chr1:15528191-15535685	chrXVI:10391643-10399345	chr21:23821555-23830017	chr2:13900031-13905543	chr9:3984909-3997335	CABZ01051289.1/r	-	chr1:15536006-15537047	-	-	chr2:13905935-13907008
		2. homolog evidence							2. homolog evidence
		CABZ01051291.1							CABZ01051291.1
		CU986282.4/r							CABZ01051289.1/r
		3. EST and mRNA evidence							3. EST and mRNA evidence
		CABZ01051291.1	EB932136	63-205					CABZ01051291.1	EB932136	63-205
		CU986282.4/r	EB932136	203-646					CABZ01051289.1/r	EB932136	0-63
10		1. syntenic block order							1. syntenic block order
			Human:	Fugu:	Stickleback:	Medaka:	Tetraodon:			Human:	Fugu:	Stickleback:	Medaka:	Tetraodon:
	chr20:54483925-54485259	CABZ01111495.1/r	chr2:64327529-64331981	chr16:4085515-4086137	-	chr24:9525126-9525533	chr14:7281303-7281779	chr20:54483925-54485259	CABZ01111495.1/r	chr2:64327529-64331981	chr16:4085515-4086137	-	chr24:9525126-9525533	chr14:7281303-7281779
	chr20:54402388-54483824	CU633785.7/r	chr14:50052648-50089415	chr16:4325311-4331960	chrXVIII:14746313-14754288	-	chr14:7055027-7061106	chr20:54519156-54524486	CABZ01101778.1	-	-	-	-	-
		2. homolog evidence							2. homolog evidence
		CABZ01111495.1/r							CABZ01111495.1/r
		CU633785.7/r							CABZ01101778.1
		3. EST and mRNA evidence							3. EST and mRNA evidence
		CABZ01111495.1/r	CA477025	245-478					CABZ01111495.1/r	CA477025	245-478
		CU633785.7/r	-	-					CABZ01101778.1	CA477025	0-248
11		1. syntenic block order							1. syntenic block order
			Human:	Fugu:	Stickleback:	Medaka:	Tetraodon:			Human:	Fugu:	Stickleback:	Medaka:	Tetraodon:
	chr6:105383-107882	CABZ01066694.1/r	-	chrXV:6366970-6367072	-	chr19:2089392-2089566	chr18:4642953-4643203	chr6:2425131-2425923	CABZ01069219.1/r	chr1:43917462-43917686	chr20:470127-470637	chrVIII:303404-303825	chr4:6271090-6271440	-
	chr6:107983-115010	CABZ01066693.1/r	-	-	-	-	chr18:4644083-4645832	chr6:107983-115010	CABZ01066693.1/r	-	-	-	-	chr18:4644083-4645832
		2. homolog evidence							2. homolog evidence
		CABZ01066694.1/r							CABZ01069219.1/r
		CABZ01066693.1/r							CABZ01066693.1/r
		3. EST and mRNA evidence							3. EST and mRNA evidence
		CABZ01066694.1/r							CABZ01069219.1/r	BC053111	543-675
		CABZ01066693.1/r	BC053111	673-745					CABZ01066693.1/r	BC053111	673-745
12		1. syntenic block order							1. syntenic block order
			Human:	Fugu:	Stickleback:	Medaka:	Tetraodon:			Human:	Fugu:	Stickleback:	Medaka:	Tetraodon:
	chr6:55282470-55291509	CABZ01041600.1/r	chr20:44421297-44430102	chrXVII:515004-515807	HE592072:50082-50795	chr5:17231560-17232120	chrUn_random:55963765-55965005	chr6:55570692-55594880	CABZ01075938.1/r	chr20:44525599-44536421	-	chrXVII:449980-451903	-	-
	chr6:55291610-55296987	CABZ01015275.1	-	HE592072:7595-7976	-	chr5:17275565-17275828	chrUn_random:55942519-55943271	chr6:55291610-55296987	CABZ01015275.1	-	HE592072:7595-7976	-	chr5:17275565-17275828	chrUn_random:55942519-55943271
		2. homolog evidence							2. homolog evidence
		CABZ01041600.1/r							CABZ01075938.1/r
		CABZ01015275.1							CABZ01015275.1
		3. EST and mRNA evidence							3. EST and mRNA evidence
		CABZ01041600.1/r	-	-					CABZ01075938.1/r	BC052133	1126-2032
		CABZ01015275.1	BC052133	980-1131					CABZ01015275.1	BC052133	980-1131
13		1. syntenic block order							1. syntenic block order
			Human:	Fugu:	Stickleback:	Medaka:	Tetraodon:			Human:	Fugu:	Stickleback:	Medaka:	Tetraodon:
	chr10:1454649-1476154	CU914630.9/r	chr5:37812775-37815964	chrIX:13723238-13725385	chr6:8012726-8014956	-	chr4:2131586-2133805	chr10:1526162-1598608	CU424461.7/r	-	chr6:8048199-8052466	chrXIV:6364348-6374820	chr12:13024390-13030698	-
	chr10:1476255-1486254	CABZ01066325.1	-	-	-	chr24:144825-145756	chr4:2123369-2123534	chr10:1476255-1486254	CABZ01066325.1	-	-	-	chr24:144825-145756	chr4:2123369-2123534
		2. homolog evidence							2. homolog evidence
		CU914630.9/r							CU424461.7/r
		CABZ01066325.1							CABZ01066325.1
		3. EST and mRNA evidence							3. EST and mRNA evidence
		CU914630.9/r	-	-					CU424461.7/r	EE325030	0-156
		CABZ01066325.1	EE325030	154-255					CABZ01066325.1	EE325030	154-255
14		1. syntenic block order							1. syntenic block order
			Human:	Fugu:	Stickleback:	Medaka:	Tetraodon:			Human:	Fugu:	Stickleback:	Medaka:	Tetraodon:
	chr15:2881855-2884573	CABZ01086034.1	-	chrI:14462402-14462499	chr11:8808600-8808695	chr13:6175271-6175375	chrUn_random:56363212-56363386	chr15:2922818-2962433	CU914486.6/r	chr14:98634882-98635840	-	-	-	chr16:6273302-6278675
	chr15:2884674-2904968	CABZ01086033.1/r	-	chr11:8809077-8809839	chrI:14460886-14461890	chr13:6175716-6176866	chrUn_random:56362189-56362951	chr15:2884674-2904968	CABZ01086033.1/r	-	chr11:8809077-8809839	chrI:14460886-14461890	chr13:6175716-6176866	chrUn_random:56362189-56362951
		2. homolog evidence							2. homolog evidence
		CABZ01086034.1/r							CU914486.6/r
		CABZ01086033.1/r							CABZ01086033.1/r
		3. EST and mRNA evidence							3. EST and mRNA evidence
		CABZ01086034.1/r	-	-					CU914486.6/r	CN322668	473-882
		CABZ01086033.1/r	CN322668	0-476					CABZ01086033.1/r	CN322668	0-476
15		1. syntenic block order							1. syntenic block order
			Human:	Fugu:	Stickleback:	Medaka:	Tetraodon:			Human:	Fugu:	Stickleback:	Medaka:	Tetraodon:
	chr5:51818746-51824875	CU929038.7/r	chr5:93294648-93300322	chrXIII:11119171-11121153	chr21:14408997-14409204	chr9:15535185-15537074	-	chr5:51818746-51824875	CU929038.7/r	chr5:93294648-93300322	chrXIII:11119171-11121153	chr21:14408997-14409204	chr9:15535185-15537074	-
	chr5:51824876-51975788	CT025743.18/r	chr5:93586562-93803792	chrXIII:11158043-11208195	chr21:14458907-14489851	chr9:15614201-15648057	chr12:1439243-1468608	chr5:49491238-49520319	CABZ01051118.1	-	-	-	-	-
		2. homolog evidence							2. homolog evidence
		CU929038.7/r							CU929038.7/r
		CT025743.18/r							CABZ01051118.1
		3. EST and mRNA evidence							3. EST and mRNA evidence
		CU929038.7/r	BC054635	377-471					CU929038.7/r	BC054635	377-471
		CT025743.18/r	-	-					CABZ01051118.1	BC054635	278-379
16		1. syntenic block order							1. syntenic block order
			Human:	Fugu:	Stickleback:	Medaka:	Tetraodon:			Human:	Fugu:	Stickleback:	Medaka:	Tetraodon:
	chr18:2833897-2842205	CABZ01088484.1/r	-	chrI:5107288-5109902	HE591803:108565-109039	chr13:23259282-23261682	chrUn_random:35494948-35497068	chr18:2833897-2842205	CABZ01088484.1/r	-	chrI:5107288-5109902	HE591803:108565-109039	chr13:23259282-23261682	chrUn_random:35494948-35497068
	chr18:2829225-2833796	CABZ01088483.1/r	-	chrI:5110026-5110701	HE591803:112075-112654	-	-	chr18:2849840-2861391	CABZ01079186.1/r	chr3:164758673-164760974	-	HE591803:86860-88281	chr18:21943653-21944054	-
		2. homolog evidence							2. homolog evidence
		CABZ01088484.1/r							CABZ01088484.1/r
		CABZ01088483.1/r							CABZ01079186.1/r
		3. EST and mRNA evidence							3. EST and mRNA evidence
		CABZ01088484.1/r	AL924254	347-400					CABZ01088484.1/r	AL924254	347-400
		CABZ01088483.1/r	-	-					CABZ01079186.1/r	AL924254	396-529
17		1. syntenic block order							1. syntenic block order
			Human:	Fugu:	Stickleback:	Medaka:	Tetraodon:			Human:	Fugu:	Stickleback:	Medaka:	Tetraodon:
	chr12:32079804-32198144	CU695011.13	chr10:115594916-115887444	chrV:8413629-8436858	chr1:10001310-10026211	chr19:4437505-4456773	chr2:8679466-8699631	chr12:32079804-32198144	CU695011.13	chr10:115594916-115887444	chrV:8413629-8436858	chr1:10001310-10026211	chr19:4437505-4456773	chr2:8679466-8699631
	chr12:31916831-32079803	CR932360.11/r	chr10:115610272-115981764	chrV:8418487-8470164	-	chr19:4507353-4533118	chr2:8648838-8667311	chr12:32198245-32207929	CT027670.6/r	-	-	-	scaffold883:49095-49891	chr2:8704868-8706098
		2. homolog evidence							2. homolog evidence
		CU695011.13	NM_198514	4-211					CU695011.13
		CR932360.11/r	NM_198514	212-439					CT027670.6/r
		3. EST and mRNA evidence							3. EST and mRNA evidence
		CU695011.13	BC124773	921-2915					CU695011.13	BC124773	921-2915
		CR932360.11/r	-	-					CT027670.6/r	BC124773	484-921
18		1. syntenic block order							1. syntenic block order
			Human:	Fugu:	Stickleback:	Medaka:	Tetraodon:			Human:	Fugu:	Stickleback:	Medaka:	Tetraodon:
	chr13:1414322-1415696	CABZ01044279.1/r	chr6:56494022-56495327	chrVI:7638592-7639161	chr4:11744821-11745298	chr15:23747616-23748118	chr17:4406351-4407079	chr13:1414322-1415696	CABZ01044279.1	chr6:56494022-56495327	chrVI:7638592-7639161	chr4:11744821-11745298	chr15:23747616-23748118	chr17:4406351-4407079
	chr13:1415797-1417184	CABZ01044280.1/r	chr6:56489016-56490137	chrVI:7639436-7639898	chr4:11743936-11744475	chr15:23746855-23747300	-	chr13:1413576-1414221	CABZ01044278.1	chr6:56491966-56492965	-	-	chr11:16346326-16346753	-
		2. homolog evidence							2. homolog evidence
		CABZ01044279.1/r	NM_001723	1440-1503					CABZ01044279.1
		CABZ01044280.1/r	NM_001723	1587-1622					CABZ01044278.1
		3. EST and mRNA evidence							3. EST and mRNA evidence
		CABZ01044279.1/r	CO357985	428-560					CABZ01044279.1	CO357985	428-560
		CABZ01044280.1/r	-	-					CABZ01044278.1	CO357985	181-431
19		1. syntenic block order							1. syntenic block order
			Human:	Fugu:	Stickleback:	Medaka:	Tetraodon:			Human:	Fugu:	Stickleback:	Medaka:	Tetraodon:
	chr17:53770525-53772992	CABZ01074990.1/r	chr14:75574040-75581026	chrXV:4782548-4783578	chr2:7499470-7500389	chr22:12884902-12886127	chr10:5258383-5259323	chr17:53770525-53772992	CABZ01074990.1/r	chr14:75574040-75581026	chrXV:4782548-4783578	chr2:7499470-7500389	chr22:12884902-12886127	chr10:5258383-5259323
	chr17:53773093-53780031	CABZ01074989.1/r	chr14:75555220-75570705	chrXV:4780400-4782014	chr2:7500844-7502759	chr22:12886385-12889905	chr10:5255949-5257819	chr17:53768505-53770424	CABZ01107125.1/r	chr14:75573199-75573539	chrXV:4782028-4782499	chr2:7500407-7500915	chr22:12886086-12886624	chr10:5257883-5258361
		2. homolog evidence							2. homolog evidence
		CABZ01074990.1/r	NM_033116	395-441					CABZ01074990.1/r
		CABZ01074989.1/r	NM_033116	525-575					CABZ01107125.1/r
		3. EST and mRNA evidence							3. EST and mRNA evidence
		CABZ01074990.1/r	CK142955	93-512					CABZ01074990.1/r	CK142955	93-512
		CABZ01074989.1/r	-	-					CABZ01107125.1/r	CK142955	511-757
20		1. syntenic block order							1. syntenic block order
			Human:	Fugu:	Stickleback:	Medaka:	Tetraodon:			Human:	Fugu:	Stickleback:	Medaka:	Tetraodon:
	chr7:29305855-29316737	CABZ01052428.1	chr5:77334773-77335305	chrUn:49119071-49119473	chr6:5546061-5546328	-	chr4:4663550-4663930	chr7:29305855-29316737	CABZ01052428.1	chr5:77334773-77335305	chrUn:49119071-49119473	chr6:5546061-5546328	-	chr4:4663550-4663930
	chr7:29316838-29324794	CABZ01052429.1	chr5:77357698-77358920	chrUn:49122769-49123475	chr6:5541950-5544811	-	chr4:4665217-4668092	chr7:29293879-29305754	CABZ01052427.1/r	-	-	chr6:5548125-5548406	-	-
		2. homolog evidence							2. homolog evidence
		CABZ01052428.1							CABZ01052428.1
		CABZ01052429.1							CABZ01052427.1/r
		3. EST and mRNA evidence							3. EST and mRNA evidence
		CABZ01052428.1	BC155650	2137-2369					CABZ01052428.1	BC155650	2137-2369
		CABZ01052429.1	-	-					CABZ01052427.1/r	BC155650	2368-2556
21		1. syntenic block order							1. syntenic block order
			Human:	Fugu:	Stickleback:	Medaka:	Tetraodon:			Human:	Fugu:	Stickleback:	Medaka:	Tetraodon:
	chr20:2336013-2342595	CABZ01105859.1	chr6:131199237-131201396	-	-	-	chr14:6729931-6731420	chr20:2336013-2342595	CABZ01105859.1	chr6:131199237-131201396	-	-	-	chr14:6729931-6731420
	chr20:2342696-2344851	CABZ01078397.1	chr6:131211373-131211611	-	chr22:1875375-1875646	chr24:16157374-16157595	chr14:6725815-6726094	chr20:2324355-2335912	CABZ01111972.1	chr18:5415870-5416441	-	-	chr18:29861868-29862267	-
		2. homolog evidence							2. homolog evidence
		CABZ01105859.1	NM_203342	530-594					CABZ01105859.1
		CABZ01078397.1	NM_203342	398-455					CABZ01111972.1
		3. EST and mRNA evidence							3. EST and mRNA evidence
		CABZ01105859.1	CT661507	119-341					CABZ01105859.1	CT661507	119-341
		CABZ01078397.1	-	-					CABZ01111972.1	CT661507	25-121
