# Supplementary material for: L_RNA_scaffolder: scaffolding genomes with transcripts
Source: BMC Genomics. 2013 Sep 8;14:604. doi: 10.1186/1471-2164-14-604 (PMC3846640; doi:10.1186/1471-2164-14-604)
Supplement: Additional file 5: Table S6 — Thirty three uncertain translocations. [file 1471-2164-14-604-S5.xls]

## Sheet: sheet1
The format here is the same as the format in Supplementary Table 3. In these 33 translocations, the predicted connections and the reference Zv_9 connections have either the same amount of evidence or no supporting evidence. Therefore, L_RNA_scaffolder connections are attributed to uncertain translocations.
Case ID	Zv_9							L_RNA_scaffolder results
1	Contigs in Zv_9	1. syntenic block order						Contigs in Zv_9	1. syntenic block order
			Human:	Stickleback:	Fugu:	Medaka:	Tetraodon:			Human:	Stickleback:	Fugu:	Medaka:	Tetraodon:
	chr24:35743476-35758381	CABZ01074772.1	-	-	-	-	-	chr4:58467389-58480309	CABZ01032471.1	chr19:53154902-53156472	chrUn:59840556-59842489	chr5:3890661-3891888	chr17:11136769-11138390	-
	chr24:35758482-35771719	CABZ01074773.1	-	chrUn:50752268-50752502	-	-	-	chr24:35758482-35771719	CABZ01074773.1	-	chrUn:50752268-50752502	-	-	-
		2. homolog evidence							2. homolog evidence
		CABZ01074772.1							CABZ01032471.1
		CABZ01074773.1							CABZ01074773.1
		3. EST and mRNA evidence							3. EST and mRNA evidence
		CABZ01074772.1	-	-					CABZ01032471.1	AI722740	0-248
		CABZ01074773.1	AI722740	248-333					CABZ01074773.1	AI722740	248-333
2	Contigs in Zv_9	1. syntenic block order						Contigs in Zv_9	1. syntenic block order
			Human:	Stickleback:	Fugu:	Medaka:	Tetraodon:			Human:	Stickleback:	Fugu:	Medaka:	Tetraodon:
	chr5:75610921-75612839	CABZ01111020.1	-	chrXIII:3304602-3304737	-	-	-	chr12:50421287-50425165	CABZ01088271.1/r	-	chrV:1095757-1096319	-	chr19:10426931-10427468	-
	chr5:75612940-75616887	CABZ01092305.1	-	chrXIV:5712809-5717169	chr6:7522806-7526944	-	chr4:2608501-2612606	chr5:75612940-75616887	CABZ01092305.1	-	chrXIV:5712809-5717169	chr6:7522806-7526944	-	chr4:2608501-2612606
		2. homolog evidence							2. homolog evidence
		CABZ01111020.1							CABZ01088271.1/r
		CABZ01092305.1							CABZ01092305.1
		3. EST and mRNA evidence							3. EST and mRNA evidence
		CABZ01111020.1	-	-					CABZ01088271.1/r	FP155897	41-191
		CABZ01092305.1	FP155897	39-70					CABZ01092305.1	FP155897	39-70
3	Contigs in Zv_9	1. syntenic block order						Contigs in Zv_9	1. syntenic block order
			Human:	Stickleback:	Fugu:	Medaka:	Tetraodon:			Human:	Stickleback:	Fugu:	Medaka:	Tetraodon:
	chr10:989229-991894	CABZ01111740.1	chr11:121231079-121231512	-	-	-	-	chr18:1381936-1418697	CABZ01072010.1/r	-	-	-	-	-
	chr10:991995-1006849	CABZ01111741.1	chr4:96046090-96075826	-	chr4:3255732-3258483	chr15:11429632-11431806	chr4:2196126-2197730	chr10:991995-1006849	CABZ01111741.1	chr4:96046090-96075826	-	chr4:3255732-3258483	chr15:11429632-11431806	chr4:2196126-2197730
		2. homolog evidence							2. homolog evidence
		CABZ01111740.1							CABZ01072010.1/r
		CABZ01111741.1							CABZ01111741.1
		3. EST and mRNA evidence							3. EST and mRNA evidence
		CABZ01111740.1	-	-					CABZ01072010.1/r	EH503445	14-256
		CABZ01111741.1	EH503445	252-885					CABZ01111741.1	EH503445	252-885
4	Contigs in Zv_9	1. syntenic block order						Contigs in Zv_9	1. syntenic block order
			Human:	Stickleback:	Fugu:	Medaka:	Tetraodon:			Human:	Stickleback:	Fugu:	Medaka:	Tetraodon:
	chr1:59663641-59680044	CABZ01081722.1	chr19:10943617-10946778	-	-	chr1:38908546-38910749	-	chr1:59663641-59680044	CABZ01081722.1	chr19:10943617-10946778	-	-	chr1:38908546-38910749	-
	chr1:59680145-59684674	CABZ01081723.1	-	chrIX:14518667-14518951	-	-	-	chr24:42910218-42918705	CABZ01072518.1/r	-	chrIII:11483329-11485540	-	-	chr15_random:2016862-2018330
		2. homolog evidence							2. homolog evidence
		CABZ01081722.1							CABZ01081722.1
		CABZ01081723.1							CABZ01072518.1/r
		3. EST and mRNA evidence							3. EST and mRNA evidence
		CABZ01081722.1	D38263	2258-2721					CABZ01081722.1	D38263	2258-2721
		CABZ01081723.1	-	-					CABZ01072518.1/r	D38263	1026-2266
5	Contigs in Zv_9	1. syntenic block order						Contigs in Zv_9	1. syntenic block order
			Human:	Stickleback:	Fugu:	Medaka:	Tetraodon:			Human:	Stickleback:	Fugu:	Medaka:	Tetraodon:
	chr1:12131378-12134777	CABZ01025933.1	chr4:30717023-30717418	-	-	-	-	chr1:12131378-12134777	CABZ01025933.1	chr4:30717023-30717418	-	-	-	-
	chr1:12126956-12131277	CABZ01025934.1	chr5:140709263-140709480	-	-	-	-	chr2:25157899-25384149	BX323837.7	-	-	-	-	-
		2. homolog evidence							2. homolog evidence
		CABZ01025933.1							CABZ01025933.1
		CABZ01025934.1							BX323837.7
		3. EST and mRNA evidence							3. EST and mRNA evidence
		CABZ01025933.1	CN172923	0-171					CABZ01025933.1	CN172923	0-171
		CABZ01025934.1	-	-					BX323837.7	CN172923	169-740
6	Contigs in Zv_9	1. syntenic block order						Contigs in Zv_9	1. syntenic block order
			Human:	Stickleback:	Fugu:	Medaka:	Tetraodon:			Human:	Stickleback:	Fugu:	Medaka:	Tetraodon:
	chr19:45283188-45293936	CABZ01101998.1	-	chrX:1566422-1571174	chr12:556278-561246	chr11:16672173-16676918	chr21:522835-527026	chr15:44938828-44975596	CABZ01065102.1	chr2:234370937-234378330	-	-	-	chrUn_random:92269983-92271272
	chr19:45275088-45283087	CABZ01065103.1	-	-	-	ultracontig25:119134-119608	-	chr19:45275088-45283087	CABZ01065103.1	-	-	-	ultracontig25:119134-119608	-
		2. homolog evidence							2. homolog evidence
		CABZ01101998.1							CABZ01065102.1
		CABZ01065103.1							CABZ01065103.1
		3. EST and mRNA evidence							3. EST and mRNA evidence
		CABZ01101998.1	-	-					CABZ01065102.1	EH482057	607-890
		CABZ01065103.1	EH482057	208-607					CABZ01065103.1	EH482057	208-607
7	Contigs in Zv_9	1. syntenic block order						Contigs in Zv_9	1. syntenic block order
			Human:	Stickleback:	Fugu:	Medaka:	Tetraodon:			Human:	Stickleback:	Fugu:	Medaka:	Tetraodon:
	chr1:651900-658261	CABZ01037493.1	-	-	-	-	-	chr11:9659036-9668901	CABZ01003473.1/r	-	-	-	-	-
	chr1:658362-663647	CABZ01113190.1	-	-	-	-	-	chr1:658362-663647	CABZ01113190.1	-	-	-	-	-
		2. homolog evidence							2. homolog evidence
		CABZ01037493.1							CABZ01003473.1/r
		CABZ01113190.1							CABZ01113190.1
		3. EST and mRNA evidence							3. EST and mRNA evidence
		CABZ01037493.1	-	-					CABZ01003473.1/r	CV481799	415-452
		CABZ01113190.1	CV481799	1-418					CABZ01113190.1	CV481799	1-418
8	Contigs in Zv_9	1. syntenic block order						Contigs in Zv_9	1. syntenic block order
			Human:	Stickleback:	Fugu:	Medaka:	Tetraodon:			Human:	Stickleback:	Fugu:	Medaka:	Tetraodon:
	chr1:3035732-3037651	CABZ01082404.1	-	-	-	-	-	chr15:3135393-3155486	CABZ01066394.1	chr13:88327681-88331363	chrI:24248891-24252582	HE591738:110582-114351	chr2:26597404-26601161	chr3:5116204-5119932
	chr1:3037752-3054607	CABZ01066395.1	-	-	-	-	-	chr1:3037752-3054607	CABZ01066395.1	-	-	-	-	-
		2. homolog evidence							2. homolog evidence
		CABZ01082404.1							CABZ01066394.1
		CABZ01066395.1							CABZ01066395.1
		3. EST and mRNA evidence							3. EST and mRNA evidence
		CABZ01082404.1	-	-					CABZ01066394.1	EB948310	460-668
		CABZ01066395.1	EB948310	0-461					CABZ01066395.1	EB948310	0-461
9	Contigs in Zv_9	1. syntenic block order						Contigs in Zv_9	1. syntenic block order
			Human:	Stickleback:	Fugu:	Medaka:	Tetraodon:			Human:	Stickleback:	Fugu:	Medaka:	Tetraodon:
	chr19:7032-8171	CABZ01101987.1	-	-	-	-	-	chr22:9205-15124	CABZ01078793.1/r	-	-	-	chr5:421418-422137	chr11:6699199-6699961
	chr19:5728-6931	CABZ01101988.1	chr11:115019363-115019796	-	-	-	-	chr19:5728-6931	CABZ01101988.1	chr11:115019363-115019796	-	-	-	-
		2. homolog evidence							2. homolog evidence
		CABZ01101987.1							CABZ01078793.1/r
		CABZ01101988.1							CABZ01101988.1
		3. EST and mRNA evidence							3. EST and mRNA evidence
		CABZ01101987.1	-	-					CABZ01078793.1/r	BC154463	1863-1945
		CABZ01101988.1	BC154463	1724-1871					CABZ01101988.1	BC154463	1724-1871
10	Contigs in Zv_9	1. syntenic block order						Contigs in Zv_9	1. syntenic block order
			Human:	Stickleback:	Fugu:	Medaka:	Tetraodon:			Human:	Stickleback:	Fugu:	Medaka:	Tetraodon:
	chr2:55908459-55909955	CABZ01066729.1	-	-	-	-	-	chr2:55908459-55909955	CABZ01066729.1	-	-	-	-	-
	chr2:55910056-55928126	CABZ01118630.1/r	-	-	chr4:2303761-2305268	ultracontig89:416077-417435	-	chr19:17896916-17910415	CABZ01014086.1	-	-	-	-	-
		2. homolog evidence							2. homolog evidence
		CABZ01066729.1							CABZ01066729.1
		CABZ01118630.1/r							CABZ01014086.1
		3. EST and mRNA evidence							3. EST and mRNA evidence
		CABZ01066729.1	EB935550	159-241					CABZ01066729.1	EB935550	159-241
		CABZ01118630.1/r	-	-					CABZ01014086.1	EB935550	239-329
11	Contigs in Zv_9	1. syntenic block order						Contigs in Zv_9	1. syntenic block order
			Human:	Stickleback:	Fugu:	Medaka:	Tetraodon:			Human:	Stickleback:	Fugu:	Medaka:	Tetraodon:
	chr5:74104709-74109887	CABZ01112029.1	-	-	-	-	-	chr5:74104709-74109887	CABZ01112029.1	-	-	-	-	-
	chr5:74109988-74111257	CABZ01112030.1	-	-	chr8:10219904-10219971	-	-	chr11:46464031-46474449	CABZ01094849.1/r	chr17:79918457-79943496	chrIX:15265277-15270648	chr17:2030703-2033921	chr1:31675456-31678284	chr18:2594612-2596290
		2. homolog evidence							2. homolog evidence
		CABZ01112029.1							CABZ01112029.1
		CABZ01112030.1							CABZ01094849.1/r
		3. EST and mRNA evidence							3. EST and mRNA evidence
		CABZ01112029.1	EG586201	0-36					CABZ01112029.1	EG586201	0-36
		CABZ01112030.1	-	-					CABZ01094849.1/r	EG586201	25-307
12	Contigs in Zv_9	1. syntenic block order						Contigs in Zv_9	1. syntenic block order
			Human:	Stickleback:	Fugu:	Medaka:	Tetraodon:			Human:	Stickleback:	Fugu:	Medaka:	Tetraodon:
	chr6:59843856-59847801	CABZ01102524.1/r	chr11:11023395-11024207	-	-	-	chr11:3820175-3820333	chr6:59843856-59847801	CABZ01102524.1/r	chr11:11023395-11024207	-	-	-	chr11:3820175-3820333
	chr6:59847902-59849238	CABZ01100043.1	-	-	-	-	-	chr4:60377710-60380572	CABZ01023699.1	-	chrIV:19751423-19751563	-	-	-
		2. homolog evidence							2. homolog evidence
		CABZ01102524.1/r							CABZ01102524.1/r
		CABZ01100043.1							CABZ01023699.1
		3. EST and mRNA evidence							3. EST and mRNA evidence
		CABZ01102524.1/r	CR929637	224-293					CABZ01102524.1/r	CR929637	224-293
		CABZ01100043.1	-	-					CABZ01023699.1	CR929637	307-459
13	Contigs in Zv_9	1. syntenic block order						Contigs in Zv_9	1. syntenic block order
			Human:	Stickleback:	Fugu:	Medaka:	Tetraodon:			Human:	Stickleback:	Fugu:	Medaka:	Tetraodon:
	chr20:54500127-54515052	CABZ01111497.1	-	-	-	-	-	chr9:428974-431963	CABZ01079122.1	chr2:109271556-109271739	-	chr1:18256440-18256608	-	chr2:16606296-16614700
	chr20:54515153-54519055	CABZ01101777.1	-	-	-	-	-	chr20:54515153-54519055	CABZ01101777.1	-	-	-	-	-
		2. homolog evidence							2. homolog evidence
		CABZ01111497.1							CABZ01079122.1
		CABZ01101777.1							CABZ01101777.1
		3. EST and mRNA evidence							3. EST and mRNA evidence
		CABZ01111497.1	-	-					CABZ01079122.1	CR929955	0-56
		CABZ01101777.1	CR929955	43-520					CABZ01101777.1	CR929955	43-520
14	Contigs in Zv_9	1. syntenic block order						Contigs in Zv_9	1. syntenic block order
			Human:	Stickleback:	Fugu:	Medaka:	Tetraodon:			Human:	Stickleback:	Fugu:	Medaka:	Tetraodon:
	chr6:59447242-59450254	CABZ01075213.1	-	-	-	chr15:14886172-14886285	-	chr9:1124576-1129549	CABZ01074738.1/r	-	-	-	-	chr2:13237084-13237333
	chr6:59450355-59452269	CABZ01075214.1	-	-	-	-	-	chr6:59450355-59452269	CABZ01075214.1	-	-	-	-	-
		2. homolog evidence							2. homolog evidence
		CABZ01075213.1							CABZ01074738.1/r
		CABZ01075214.1							CABZ01075214.1
		3. EST and mRNA evidence							3. EST and mRNA evidence
		CABZ01075213.1	-	-					CABZ01074738.1/r	CR927225	170-294
		CABZ01075214.1	CR927225	293-539					CABZ01075214.1	CR927225	293-539
15	Contigs in Zv_9	1. syntenic block order						Contigs in Zv_9	1. syntenic block order
			Human:	Stickleback:	Fugu:	Medaka:	Tetraodon:			Human:	Stickleback:	Fugu:	Medaka:	Tetraodon:
	chr17:571040-576776	CABZ01083772.1	-	-	-	-	-	chr6:1159743-1168131	CABZ01076111.1	chr3:126723450-126724104	-	-	-	-
	chr17:576877-585876	CABZ01083773.1	-	chrXV:2392010-2395856	chr2:8150050-8153497	-	chr10:4599665-4602921	chr17:576877-585876	CABZ01083773.1	-	chrXV:2392010-2395856	chr2:8150050-8153497	-	chr10:4599665-4602921
		2. homolog evidence							2. homolog evidence
		CABZ01083772.1							CABZ01076111.1
		CABZ01083773.1							CABZ01083773.1
		3. EST and mRNA evidence							3. EST and mRNA evidence
		CABZ01083772.1	-	-					CABZ01076111.1	AB262186	1494-1877
		CABZ01083773.1	AB262186	1876-1979					CABZ01083773.1	AB262186	1876-1979
16	Contigs in Zv_9	1. syntenic block order						Contigs in Zv_9	1. syntenic block order
			Human:	Stickleback:	Fugu:	Medaka:	Tetraodon:			Human:	Stickleback:	Fugu:	Medaka:	Tetraodon:
	chr18:30954931-30957221	CABZ01018301.1/r	chr11:837939-838033	chrII:21232205-21232342	chr18:4570599-4570850	chr23:15804833-15805131	chr5:11141556-11141654	chr18:30954931-30957221	CABZ01018301.1/r	chr11:837939-838033	chrII:21232205-21232342	chr18:4570599-4570850	chr23:15804833-15805131	chr5:11141556-11141654
	chr18:30957322-31035821	CR936382.9	-	-	-	-	chrUn_random:48424575-48426697	chr11:11243111-11246690	CABZ01010426.1	-	chrVI:3780741-3781071	-	chr10:11468663-11469341	-
		2. homolog evidence							2. homolog evidence
		CABZ01018301.1/r							CABZ01018301.1/r
		CR936382.9							CABZ01010426.1
		3. EST and mRNA evidence							3. EST and mRNA evidence
		CABZ01018301.1/r	BC065859	741-830					CABZ01018301.1/r	BC065859	741-830
		CR936382.9	-	-					CABZ01010426.1	BC065859	827-1235
17	Contigs in Zv_9	1. syntenic block order						Contigs in Zv_9	1. syntenic block order
			Human:	Stickleback:	Fugu:	Medaka:	Tetraodon:			Human:	Stickleback:	Fugu:	Medaka:	Tetraodon:
	chr8:1101196-1212026	CU469500.10/r	chr14:27367807-27380473	-	chr21:6458216-6462658	-	chr12:9138860-9147693	chr24:242716-274614	CABZ01114064.1	chr7:43635483-43664885	chrUn:5907032-5908719	HE591915:74211-75603	-	chr3:13008579-13009357
	chr8:906934-1101195	CT027631.13	-	-	-	-	-	chr8:906934-1101195	CT027631.13	-	-	-	-	-
		2. homolog evidence							2. homolog evidence
		CU469500.10/r							CABZ01114064.1
		CT027631.13							CT027631.13
		3. EST and mRNA evidence							3. EST and mRNA evidence
		CU469500.10/r	-	-					CABZ01114064.1	CF997998	258-378
		CT027631.13	CF997998	211-274					CT027631.13	CF997998	211-274
18	Contigs in Zv_9	1. syntenic block order						Contigs in Zv_9	1. syntenic block order
			Human:	Stickleback:	Fugu:	Medaka:	Tetraodon:			Human:	Stickleback:	Fugu:	Medaka:	Tetraodon:
	chr20:54807127-54813491	CABZ01077548.1	-	chrXVI:4806023-4806868	HE591735:122447-123192	chr22:26607694-26608533	-	chr16:28133816-28136815	CABZ01041862.1/r	-	-	-	-	-
	chr20:54803258-54807026	CABZ01077549.1	-	chrXVIII:14372461-14372693	-	chr24:1240703-1240880	-	chr20:54803258-54807026	CABZ01077549.1	-	chrXVIII:14372461-14372693	-	chr24:1240703-1240880	-
		2. homolog evidence							2. homolog evidence
		CABZ01077548.1							CABZ01041862.1/r
		CABZ01077549.1							CABZ01077549.1
		3. EST and mRNA evidence							3. EST and mRNA evidence
		CABZ01077548.1	-	-					CABZ01041862.1/r	BI475291	50-412
		CABZ01077549.1	BI475291	398-450					CABZ01077549.1	BI475291	398-450
19	Contigs in Zv_9	1. syntenic block order						Contigs in Zv_9	1. syntenic block order
			Human:	Stickleback:	Fugu:	Medaka:	Tetraodon:			Human:	Stickleback:	Fugu:	Medaka:	Tetraodon:
	chr12:47884588-47890264	CABZ01011428.1	chr10:75842209-75843277	chrV:175858-176621	chr1:4043385-4043772	chr15:23275420-23275906	chr2_random:511678-512216	chr15:46554608-46563600	CABZ01087562.1	-	-	chr11:11120648-11121357	chr13:32831438-32835115	-
	chr12:47871037-47884487	CABZ01011427.1/r	chr10:75834496-75836010	chrVII:15558705-15559842	chr6:1800559-1801343	chr13:17394363-17395075	chrUn_random:60478541-60479372	chr12:47871037-47884487	CABZ01011427.1/r	chr10:75834496-75836010	chrVII:15558705-15559842	chr6:1800559-1801343	chr13:17394363-17395075	chrUn_random:60478541-60479372
		2. homolog evidence							2. homolog evidence
		CABZ01011428.1/r							CABZ01087562.1
		CABZ01011427.1/r							CABZ01011427.1/r
		3. EST and mRNA evidence							3. EST and mRNA evidence
		CABZ01011428.1/r	-	-					CABZ01087562.1	CT715261	13-610
		CABZ01011427.1/r	CT715261	0-36					CABZ01011427.1/r	CT715261	0-36
20	Contigs in Zv_9	1. syntenic block order						Contigs in Zv_9	1. syntenic block order
			Human:	Stickleback:	Fugu:	Medaka:	Tetraodon:			Human:	Stickleback:	Fugu:	Medaka:	Tetraodon:
	chr10:44029041-44051979	CABZ01044919.1	chr8:23702232-23709902	chrXIII:11893167-11894501	chr6:6745746-6747412	-	chr4:3282491-3283589	chr21:44411750-44446281	CU855912.5/r	-	chrI:13624716-13626237	chr5:8793383-8794600	chr8:8558826-8560665	-
	chr10:44052080-44082558	CABZ01063555.1	chr8:22861908-22875064	chrI:19514110-19514552	-	-	chr12:779859-784760	chr10:44052080-44082558	CABZ01063555.1	chr8:22861908-22875064	chrI:19514110-19514552	-	-	chr12:779859-784760
		2. homolog evidence							2. homolog evidence
		CABZ01044919.1							CU855912.5/r
		CABZ01063555.1							CABZ01063555.1
		3. EST and mRNA evidence							3. EST and mRNA evidence
		CABZ01044919.1	-	-					CU855912.5/r	CN831480	13-304
		CABZ01063555.1	CN831480	304-614					CABZ01063555.1	CN831480	304-614
21	Contigs in Zv_9	1. syntenic block order						Contigs in Zv_9	1. syntenic block order
			Human:	Stickleback:	Fugu:	Medaka:	Tetraodon:			Human:	Stickleback:	Fugu:	Medaka:	Tetraodon:
	chr16:56609164-56620704	CABZ01062545.1	-	-	-	-	-	chr24:43804715-43809037	CABZ01115179.1	chr18:10485406-10487938	-	HE592392:1918-2683	chr17:4808370-4810694	chr15_random:1810429-1811333
	chr16:56620805-56637506	CABZ01062544.1/r	-	-	-	-	-	chr16:56620805-56637506	CABZ01062544.1/r	-	-	-	-	-
		2. homolog evidence							2. homolog evidence
		CABZ01062545.1/r							CABZ01115179.1
		CABZ01062544.1/r							CABZ01062544.1/r
		3. EST and mRNA evidence							3. EST and mRNA evidence
		CABZ01062545.1/r	-	-					CABZ01115179.1	FP218934	0-185
		CABZ01062544.1/r	FP218934	164-245					CABZ01062544.1/r	FP218934	164-245
22	Contigs in Zv_9	1. syntenic block order						Contigs in Zv_9	1. syntenic block order
			Human:	Stickleback:	Fugu:	Medaka:	Tetraodon:			Human:	Stickleback:	Fugu:	Medaka:	Tetraodon:
	chr12:2193674-2196948	CABZ01017920.1/r	-	-	-	-	-	chr12:2193674-2196948	CABZ01017920.1/r	-	-	-	-	-
	chr12:2098554-2193573	CU074420.18	-	-	chr1:5715543-5718389	-	-	chr4:904071-1073974	CR548631.18	-	-	-	-	-
		2. homolog evidence							2. homolog evidence
		CABZ01017920.1/r							CABZ01017920.1/r
		CU074420.18							CR548631.18
		3. EST and mRNA evidence							3. EST and mRNA evidence
		CABZ01017920.1/r	EV756439	646-684					CABZ01017920.1/r	EV756439	646-684
		CU074420.18	-	-					CR548631.18	EV756439	591-671
23	Contigs in Zv_9	1. syntenic block order						Contigs in Zv_9	1. syntenic block order
			Human:	Stickleback:	Fugu:	Medaka:	Tetraodon:			Human:	Stickleback:	Fugu:	Medaka:	Tetraodon:
	chr4:1315121-1332326	CABZ01036967.1	-	-	-	-	-	chr4:1315121-1332326	CABZ01036967.1	-	-	-	-	-
	chr4:1332427-1353119	CABZ01036968.1	chr11:8110988-8119388	-	chr18:3260232-3261815	-	chr19:1726676-1727676	chr2:59516445-59523313	CABZ01085654.1	chr19:4792447-4793878	chrIII:7686697-7687975	chr22:8183150-8184425	chr17:22662417-22663716	chr15:4556395-4557745
		2. homolog evidence							2. homolog evidence
		CABZ01036967.1/r							CABZ01036967.1
		CABZ01036968.1							CABZ01085654.1
		3. EST and mRNA evidence							3. EST and mRNA evidence
		CABZ01036967.1	BC060522	2017-2128					CABZ01036967.1	BC060522	2017-2128
		CABZ01036968.1	-	-					CABZ01085654.1	BC060522	737-2029
24	Contigs in Zv_9	1. syntenic block order						Contigs in Zv_9	1. syntenic block order
			Human:	Stickleback:	Fugu:	Medaka:	Tetraodon:			Human:	Stickleback:	Fugu:	Medaka:	Tetraodon:
	chr12:50390751-50407168	CABZ01080229.1	chr8:33449553-33454925	-	-	-	-	chr12:50390751-50407168	CABZ01080229.1	chr8:33449553-33454925	-	-	-	-
	chr12:50407269-50408267	CABZ01080230.1	chr10:76928294-76928418	chrV:310848-310973	chr1:3914532-3914656	chr19:9229121-9229271	chr2_random:667269-667393	chr25:970148-988817	CABZ01085004.1	-	chrXIX:5451679-5457157	chr9:11010376-11015733	-	chr13:9780629-9785164
		2. homolog evidence							2. homolog evidence
		CABZ01080229.1							CABZ01080229.1
		CABZ01080230.1							CABZ01085004.1
		3. EST and mRNA evidence							3. EST and mRNA evidence
		CABZ01080229.1	CO914030	13-496					CABZ01080229.1	CO914030	13-496
		CABZ01080230.1	-	-					CABZ01085004.1	CO914030	469-637
25	Contigs in Zv_9	1. syntenic block order						Contigs in Zv_9	1. syntenic block order
			Human:	Stickleback:	Fugu:	Medaka:	Tetraodon:			Human:	Stickleback:	Fugu:	Medaka:	Tetraodon:
	chr13:7099371-7253829	BX323994.9/r	-	-	-	-	-	chr13:7099371-7253829	BX323994.9/r	-	-	-	-	-
	chr13:7253930-7310713	CABZ01065690.1	-	-	-	-	-	chr5:63768469-63772096	CABZ01016379.1	chr7:99711674-99711833	chrVII:18409222-18409754	chr15:9537794-9537961	chr14:16056010-16056219	chr7:5686916-5687114
		2. homolog evidence							2. homolog evidence
		BX323994.9/r							BX323994.9/r
		CABZ01065690.1							CABZ01016379.1
		3. EST and mRNA evidence							3. EST and mRNA evidence
		BX323994.9/r	BC081612	0-174					BX323994.9/r	BC081612	0-174
		CABZ01065690.1/r	-	-					CABZ01016379.1	BC081612	172-339
26	Contigs in Zv_9	1. syntenic block order						Contigs in Zv_9	1. syntenic block order
			Human:	Stickleback:	Fugu:	Medaka:	Tetraodon:			Human:	Stickleback:	Fugu:	Medaka:	Tetraodon:
	chr15:44928381-44938727	CABZ01065101.1	-	-	HE592534:11397-13255	scaffold2467:12173-14264	-	chr19:44803455-44805535	CABZ01080704.1	-	chrX:8204198-8204628	chr9:12184068-12184197	chr11:21411259-21411585	chr21:1160652-1160919
	chr15:44938828-44975596	CABZ01065102.1	chr2:234370937-234378330	-	-	-	chrUn_random:92269983-92271272	chr15:44938828-44975596	CABZ01065102.1	chr2:234370937-234378330	-	-	-	chrUn_random:92269983-92271272
		2. homolog evidence							2. homolog evidence
		CABZ01065101.1							CABZ01080704.1
		CABZ01065102.1							CABZ01065102.1
		3. EST and mRNA evidence							3. EST and mRNA evidence
		CABZ01065101.1	-	-					CABZ01080704.1	EH567322	417-829
		CABZ01065102.1	EH567322	0-418					CABZ01065102.1	EH567322	0-418
27	Contigs in Zv_9	1. syntenic block order						Contigs in Zv_9	1. syntenic block order
			Human:	Stickleback:	Fugu:	Medaka:	Tetraodon:			Human:	Stickleback:	Fugu:	Medaka:	Tetraodon:
	chr10:1486355-1500855	CABZ01066326.1	chr5:37701113-37723042	chrXIV:6336881-6337770	-	chr12:12982348-12983959	-	chr3:13784612-13829111	CABZ01077370.1	-	chrXI:2801006-2809492	chr17:10365104-10370423	-	chr18:5346990-5352377
	chr10:1500956-1506163	CABZ01066323.1/r	chr14:43096903-43097386	-	-	-	-	chr10:1500956-1506163	CABZ01066323.1/r	chr14:43096903-43097386	-	-	-	-
		2. homolog evidence							2. homolog evidence
		CABZ01066326.1							CABZ01077370.1
		CABZ01066323.1/r							CABZ01066323.1/r
		3. EST and mRNA evidence							3. EST and mRNA evidence
		CABZ01066326.1	-	-					CABZ01077370.1	BQ615501	255-294
		CABZ01066323.1/r	BQ615501	297-329					CABZ01066323.1/r	BQ615501	297-329
28	Contigs in Zv_9	1. syntenic block order						Contigs in Zv_9	1. syntenic block order
			Human:	Stickleback:	Fugu:	Medaka:	Tetraodon:			Human:	Stickleback:	Fugu:	Medaka:	Tetraodon:
	chr5:70874859-70876931	CABZ01062185.1/r	-	-	-	-	-	chr5:70874859-70876931	CABZ01062185.1/r	-	-	-	-	-
	chr5:70877032-70895270	CABZ01062184.1/r	chr17:4845858-4848341	chrVII:17825299-17827482	chr15:9359669-9361932	chr14:16334523-16337668	chr7:5856324-5858331	chr13:53238251-53401365	CU928074.12	-	-	-	chr10:16543478-16560533	-
		2. homolog evidence							2. homolog evidence
		CABZ01062185.1/r							CABZ01062185.1/r
		CABZ01062184.1/r							CU928074.12
		3. EST and mRNA evidence							3. EST and mRNA evidence
		CABZ01062185.1/r	AL724371	170-404					CABZ01062185.1/r	AL724371	170-404
		CABZ01062184.1/r	-	-					CU928074.12	AL724371	0-152
29	Contigs in Zv_9	1. syntenic block order						Contigs in Zv_9	1. syntenic block order
			Human:	Stickleback:	Fugu:	Medaka:	Tetraodon:			Human:	Stickleback:	Fugu:	Medaka:	Tetraodon:
	chr17:286019-287381	CABZ01079359.1	chr16:1324955-1325455	chrXV:9656359-9656614	chr2:4790448-4790711	chr22:6269564-6269811	chr10:7843421-7843680	chr17:286019-287381	CABZ01079359.1	chr16:1324955-1325455	chrXV:9656359-9656614	chr2:4790448-4790711	chr22:6269564-6269811	chr10:7843421-7843680
	chr17:287482-292437	CABZ01064942.1/r	chr15:39876277-39876626	chrXVIII:6764668-6765381	-	chr24:20502488-20503709	chr17:3864737-3865123	chr13:10882-12844	CABZ01084701.1	-	-	chr17:9904172-9904739	chr1:32510657-32511202	-
		2. homolog evidence							2. homolog evidence
		CABZ01079359.1							CABZ01079359.1
		CABZ01064942.1/r							CABZ01084701.1
		3. EST and mRNA evidence							3. EST and mRNA evidence
		CABZ01079359.1	EE686078	189-683					CABZ01079359.1	EE686078	189-683
		CABZ01064942.1/r	-	-					CABZ01084701.1	EE686078	664-696
30	Contigs in Zv_9	1. syntenic block order						Contigs in Zv_9	1. syntenic block order
			Human:	Stickleback:	Fugu:	Medaka:	Tetraodon:			Human:	Stickleback:	Fugu:	Medaka:	Tetraodon:
	chr19:23171519-23173022	CABZ01021540.1/r	-	-	-	-	-	chr25:5288439-5396580	FP102808.8	-	-	chr9:10676891-10688364	-	-
	chr19:23173123-23176002	CABZ01021539.1/r	-	-	-	-	-	chr19:23173123-23176002	CABZ01021539.1/r	-	-	-	-	-
		2. homolog evidence							2. homolog evidence
		CABZ01021540.1/r							FP102808.8
		CABZ01021539.1/r							CABZ01021539.1/r
		3. EST and mRNA evidence							3. EST and mRNA evidence
		CABZ01021540.1/r	-	-					FP102808.8	EV755483	236-706
		CABZ01021539.1/r	EV755483	117-225					CABZ01021539.1/r	EV755483	117-225
31	Contigs in Zv_9	1. syntenic block order						Contigs in Zv_9	1. syntenic block order
			Human:	Stickleback:	Fugu:	Medaka:	Tetraodon:			Human:	Stickleback:	Fugu:	Medaka:	Tetraodon:
	chr25:12004696-12008157	CABZ01006288.1	-	-	-	scaffold2795:1888-2093	-	chr25:12004696-12008157	CABZ01006288.1	-	-	-	scaffold2795:1888-2093	-
	chr25:12008258-12020291	CABZ01006289.1	-	-	-	-	-	chr18:45275118-45278633	CABZ01041487.1	-	chrI:4022124-4023744	chr11:1528259-1528386	chr13:25252389-25252502	-
		2. homolog evidence							2. homolog evidence
		CABZ01006288.1							CABZ01006288.1
		CABZ01006289.1							CABZ01041487.1
		3. EST and mRNA evidence							3. EST and mRNA evidence
		CABZ01006288.1	BQ258640	80-328					CABZ01006288.1	BQ258640	80-328
		CABZ01006289.1	-	-					CABZ01041487.1	BQ258640	10-109
32	Contigs in Zv_9	1. syntenic block order						Contigs in Zv_9	1. syntenic block order
			Human:	Stickleback:	Fugu:	Medaka:	Tetraodon:			Human:	Stickleback:	Fugu:	Medaka:	Tetraodon:
	chr7:8681545-8706025	CABZ01030280.1	-	-	chr22:5488024-5488571	-	-	chr17:358450-414997	CABZ01064930.1	-	chrXV:2345697-2349159	chr2:8106823-8109922	chr22:13803336-13807290	chr10:4643585-4646946
	chr7:8673907-8681444	CABZ01030281.1	-	-	-	-	-	chr7:8673907-8681444	CABZ01030281.1	-	-	-	-	-
		2. homolog evidence							2. homolog evidence
		CABZ01030280.1							CABZ01064930.1
		CABZ01030281.1							CABZ01030281.1
		3. EST and mRNA evidence							3. EST and mRNA evidence
		CABZ01030280.1	-	-					CABZ01064930.1	CN016757	353-812
		CABZ01030281.1	CN016757	295-355					CABZ01030281.1	CN016757	295-355
33	Contigs in Zv_9	1. syntenic block order						Contigs in Zv_9	1. syntenic block order
			Human:	Stickleback:	Fugu:	Medaka:	Tetraodon:			Human:	Stickleback:	Fugu:	Medaka:	Tetraodon:
	chr7:5324018-5438758	CU207259.10/r	-	-	-	-	-	chr21:5842619-5941738	FP243383.11	chr4:71824570-71892498	-	chr6:4699547-4708375	-	chr4:6014918-6022083
	chr7:5438859-5553374	CR392362.23/r	-	chrVII:1833110-1840378	chr9:2768731-2775408	-	chr12:10219865-10224168	chr7:5438859-5553374	CR392362.23/r	-	chrVII:1833110-1840378	chr9:2768731-2775408	-	chr12:10219865-10224168
		2. homolog evidence							2. homolog evidence
		CU207259.10/r							FP243383.11
		CR392362.23/r							CR392362.23/r
		3. EST and mRNA evidence							3. EST and mRNA evidence
		CU207259.10/r	-	-					FP243383.11	CT654664	40-784
		CR392362.23/r	CT654664	12-67					CR392362.23/r	CT654664	12-67
