# Supplementary material for: L_RNA_scaffolder: scaffolding genomes with transcripts
Source: BMC Genomics. 2013 Sep 8;14:604. doi: 10.1186/1471-2164-14-604 (PMC3846640; doi:10.1186/1471-2164-14-604)
Supplement: Additional file 6: Table S7 — Forty three translocations where L_RNA_scaffolder connections had more supporting evidence. [file 1471-2164-14-604-S6.xlsx]

## Sheet: sheet1
The format here is the same as the format in Supplementary Table 3. In these 43 "errant" translocations, L_RNA_scaffolder connections have more evidence than Zv_9 connections.
Case ID	Zv_9 scaffolding							L_RNA_scaffolder results
1	Contigs in Zv_9	1. syntenic block order						Contigs in Zv_9	1. syntenic block order
			Human:	Stickleback:	Fugu:	Medaka:	Tetraodon:			Human:	Stickleback:	Fugu:	Medaka:	Tetraodon:
	chr24:39091156-39102823	CABZ01069773.1	-	-	-	-	-	chr21:328731-333730	CABZ01050175.1	chr16:726315-726509	chrV:10916078-10916272	chr1:7881177-7881396	chr1:11683105-11683358	chr2:7096543-7096727
	chr24:39102924-39108923	CABZ01050176.1	chr16:726647-727124	chrV:10910356-10911028	chr1:7872630-7873883	chr1:11673464-11674852	chr2:7090083-7091609	chr24:39102924-39108923	CABZ01050176.1	chr16:726647-727124	chrV:10910356-10911028	chr1:7872630-7873883	chr1:11673464-11674852	chr2:7090083-7091609
		2. homolog evidence							2. homolog evidence
		CABZ01069773.1							CABZ01050175.1
		CABZ01050176.1							CABZ01050176.1
		3. EST and mRNA evidence							3. EST and mRNA evidence
		CABZ01069773.1	-	-					CABZ01050175.1	EU925596	0-430
		CABZ01050176.1	EU925596	429-806					CABZ01050176.1	EU925596	429-806
2	Contigs in Zv_9	1. syntenic block order						Contigs in Zv_9	1. syntenic block order
			Human:	Stickleback:	Fugu:	Medaka:	Tetraodon:			Human:	Stickleback:	Fugu:	Medaka:	Tetraodon:
	chr15:42037000-42066496	CABZ01007925.1	chrX:9841680-9841870	chrVIII:18230550-18230747	chr20:2081685-2081870	chr4:31090690-31090885	-	chr15:42037000-42066496	CABZ01007925.1	chrX:9841680-9841870	chrVIII:18230550-18230747	chr20:2081685-2081870	chr4:31090690-31090885	chr1:11136616-11137024
	chr15:42066597-42068127	CABZ01069774.1	-	chrUn:36138460-36138548	chr11:10277741-10277827	chr13:18241964-18242095	chr16:7134537-7134628	chr6:30094735-30136045	CABZ01007926.1	chrX:9857006-9905732	chrVIII:18233882-18243788	chr20:2067914-2078398	chr4:31098550-31098792	chr1:11122760-11133336
		2. homolog evidence							2. homolog evidence
		CABZ01007925.1							CABZ01007925.1
		CABZ01069774.1							CABZ01007926.1
		3. EST and mRNA evidence							3. EST and mRNA evidence
		CABZ01007925.1	EB911105	313-465					CABZ01007925.1	EB911105	313-465
		CABZ01069774.1	-	-					CABZ01007926.1	EB911105	462-584
3	Contigs in Zv_9	1. syntenic block order						Contigs in Zv_9	1. syntenic block order
			Human:	Stickleback:	Fugu:	Medaka:	Tetraodon:			Human:	Stickleback:	Fugu:	Medaka:	Tetraodon:
	chr20:28428039-28454110	CABZ01070941.1/r	chr14:73465031-73490730	chrXVIII:15035588-15035689	chr16:4565380-4572322	chr24:22846551-22846753	chr14:6818874-6881267	chr20:28428039-28454110	CABZ01070941.1/r	chr14:73465031-73490730	chrXVIII:15035588-15035689	chr16:4565380-4572322	chr24:22846551-22846753	chr14:6818874-6881267
	chr20:28454211-28454999	CABZ01057121.1	-	-	-	-	-	chr16:4097547-4131227	CABZ01043945.1	chr14:73412590-73423216	chrXVIII:15039863-15042078	chr16:4572393-4574092	chr24:22849627-22854345	chr14:6820509-6822160
		2. homolog evidence							2. homolog evidence
		CABZ01070941.1/r							CABZ01070941.1/r
		CABZ01057121.1							CABZ01043945.1
		3. EST and mRNA evidence							3. EST and mRNA evidence
		CABZ01070941.1/r	AY423032	1343-2245					CABZ01070941.1/r	AY423032	1343-2245
		CABZ01057121.1	-	-					CABZ01043945.1	AY423032	395-1349
4	Contigs in Zv_9	1. syntenic block order						Contigs in Zv_9	1. syntenic block order
			Human:	Stickleback:	Fugu:	Medaka:	Tetraodon:			Human:	Stickleback:	Fugu:	Medaka:	Tetraodon:
	chr11:38408059-38409630	CABZ01066178.1	-	-	-	-	-	chr7:29327429-29381831	CABZ01052431.1	chr5:77421374-77514593	chrXIV:980867-982681	chr6:5533285-5535227	chr12:2801308-2802122	chr4:4673808-4678143
	chr11:38409731-38411230	CABZ01066179.1	chr5:77521030-77525256	chrXIV:988588-989212	chr6:5528235-5529048	chr12:2818564-2818849	chr4:4679543-4680288	chr11:38409731-38411230	CABZ01066179.1	chr5:77521030-77525256	chrXIV:988588-989212	chr6:5528235-5529048	chr12:2818564-2818849	chr4:4679543-4680288
		2. homolog evidence							2. homolog evidence
		CABZ01066178.1							CABZ01052431.1
		CABZ01066179.1							CABZ01066179.1
		3. EST and mRNA evidence							3. EST and mRNA evidence
		CABZ01066178.1	-	-					CABZ01052431.1	BC155650	138-1367
		CABZ01066179.1	BC155650	0-139					CABZ01066179.1	BC155650	0-139
5	Contigs in Zv_9	1. syntenic block order						Contigs in Zv_9	1. syntenic block order
			Human:	Stickleback:	Fugu:	Medaka:	Tetraodon:			Human:	Stickleback:	Fugu:	Medaka:	Tetraodon:
	chr25:12938-16756	CABZ01114047.1	chr12:41419148-41421650	chrXIV:507287-507442	chr21:8974097-8974253	chr12:1793534-1793711	chr4:4298680-4298837	chr25:12938-16756	CABZ01114047.1	chr12:41419148-41421650	chrXIV:507287-507442	chr21:8974097-8974253	chr12:1793534-1793711	chr4:4298680-4298837
	chr25:16857-17884	CABZ01114048.1	-	-	-	-	-	chr10:46444648-46446045	CABZ01090051.1/r	chr12:123475079-123475288	chrXIV:506343-506529	chr21:8972268-8972789	chr12:1790883-1791067	chr4:4297860-4298043
		2. homolog evidence							2. homolog evidence
		CABZ01114047.1							CABZ01114047.1
		CABZ01114048.1							CABZ01090051.1/r
		3. EST and mRNA evidence							3. EST and mRNA evidence
		CABZ01114047.1	CA476249	587-738					CABZ01114047.1	CA476249	587-738
		CABZ01114048.1	-	-					CABZ01090051.1/r	CA476249	421-587
6	Contigs in Zv_9	1. syntenic block order						Contigs in Zv_9	1. syntenic block order
			Human:	Stickleback:	Fugu:	Medaka:	Tetraodon:			Human:	Stickleback:	Fugu:	Medaka:	Tetraodon:
	chr21:39327611-39341110	CABZ01040792.1/r	-	-	-	-	-	chr11:6503056-6524504	CU929177.5	chr17:27942973-27954684	chrVII:19441027-19443215	chr15:7145852-7147409	chr3:10382023-10382474	chr7:7963137-7964707
	chr21:39320042-39327510	CABZ01040778.1/r	chr17:27948219-27948461	chrVII:19434197-19434817	chr6:8201210-8201432	chr3:10375522-10376263	chr7:7967992-7968598	chr21:39320042-39327510	CABZ01040778.1/r	chr17:27948219-27948461	chrVII:19434197-19434817	chr6:8201210-8201432	chr3:10375522-10376263	chr7:7967992-7968598
		2. homolog evidence							2. homolog evidence
		CABZ01040792.1/r							CU929177.5
		CABZ01040778.1/r							CABZ01040778.1/r
		3. EST and mRNA evidence							3. EST and mRNA evidence
		CABZ01040792.1/r	-	-					CU929177.5	BC054129	262-1355
		CABZ01040778.1/r	BC054129	0-264					CABZ01040778.1/r	BC054129	0-264
7	Contigs in Zv_9	1. syntenic block order						Contigs in Zv_9	1. syntenic block order
			Human:	Stickleback:	Fugu:	Medaka:	Tetraodon:			Human:	Stickleback:	Fugu:	Medaka:	Tetraodon:
	chr6:59428059-59429787	CABZ01075210.1	chr13:114107754-114112311	chrI:27512786-27513333	-	chr2:21572345-21573053	chr3:1186863-1188081	chr1:55371-115783	CU929326.21	chr13:114107754-114112311	chrI:27512786-27513333	-	chr2:21572345-21573053	chr3:1186863-1188081
	chr6:59429888-59444022	CABZ01075210.1	chr13:45008713-45009207	-	-	-	chr2:16677606-16678127	chr6:59429888-59444022	CABZ01075211.1	chr13:41808156-41814392	chrI:19982600-19983105	chr8:7238805-7239342	chr2:21961554-21961772	chr3:1000009-1000743
		2. homolog evidence							2. homolog evidence
		CABZ01075210.1							CU929326.21
		CABZ01075211.1							CABZ01075211.1
		3. EST and mRNA evidence							3. EST and mRNA evidence
		CABZ01075210.1	-	-					CU929326.21	BC129247	2022-2666
		CABZ01075211.1	BC129247	2649-3105					CABZ01075211.1	BC129247	2649-3105
8	Contigs in Zv_9	1. syntenic block order						Contigs in Zv_9	1. syntenic block order
			Human:	Stickleback:	Fugu:	Medaka:	Tetraodon:			Human:	Stickleback:	Fugu:	Medaka:	Tetraodon:
	chr2:60639-63638	CABZ01084950.1	chr6:13599261-13601183	chrIII:555359-556508	chr22:46950-48454	chr17:27107643-27109210	chr1:22805907-22806464	chr2:60639-63638	CABZ01084950.1	chr6:13599261-13601183	chrIII:555359-556508	chr22:46950-48454	chr17:27107643-27109210	chr1:22805907-22806464
	chr2:63739-67922	CABZ01084951.1	chr20:59848596-59849235	-	-	chr19:20290177-20290715	-	chr11:1724403-1732153	CABZ01112662.1	chr6:13591262-13595800	chrIII:554368-555260	-	chr17:27109268-27110886	chr1:22804835-22805360
		2. homolog evidence							2. homolog evidence
		CABZ01084950.1							CABZ01084950.1
		CABZ01084951.1							CABZ01112662.1
		3. EST and mRNA evidence							3. EST and mRNA evidence
		CABZ01084950.1	EH519386	0-555					CABZ01084950.1	EH519386	0-555
		CABZ01084951.1	-	-					CABZ01112662.1	EH519386	554-783
9	Contigs in Zv_9	1. syntenic block order						Contigs in Zv_9	1. syntenic block order
			Human:	Stickleback:	Fugu:	Medaka:	Tetraodon:			Human:	Stickleback:	Fugu:	Medaka:	Tetraodon:
	chr21:5705055-5707479	CABZ01071011.1/r	-	-	-	-	-	chr16:55367868-55377792	CABZ01080539.1/r	chr9:116929965-116931766	chrXIV:3018609-3021268	chr6:4235953-4237545	chr12:7412116-7414180	chr4:7240703-7242468
	chr21:5700955-5704954	CABZ01026212.1	-	chrXIV:3024223-3024319	chr6:4233495-4233624	chr12:7412117-7414180	chr4:7238496-7238624	chr21:5700955-5704954	CABZ01026212.1	-	chrXIV:3024223-3024319	chr6:4233495-4233624	chr12:7412117-7414180	chr4:7238496-7238624
		2. homolog evidence							2. homolog evidence
		CABZ01071011.1/r							CABZ01080539.1/r
		CABZ01026212.1							CABZ01026212.1
		3. EST and mRNA evidence							3. EST and mRNA evidence
		CABZ01071011.1/r	-	-					CABZ01080539.1/r	GQ229459	119-1696
		CABZ01026212.1	GQ229459	53-121					CABZ01026212.1	GQ229459	53-121
10	Contigs in Zv_9	1. syntenic block order						Contigs in Zv_9	1. syntenic block order
			Human:	Stickleback:	Fugu:	Medaka:	Tetraodon:			Human:	Stickleback:	Fugu:	Medaka:	Tetraodon:
	chr18:113577-115515	CABZ01087368.1/r	chr15:50940890-50955295	chrII:15564443-15565360	chr13:7057582-7059535	chr3:26099238-26102082	chr5:13290584-13291331	chr18:113577-115515	CABZ01087368.1/r	chr15:50940890-50955295	chrII:15564443-15565360	chr13:7057582-7059535	chr3:26099238-26102082	chr5:13290584-13291331
	chr18:106711-113476	CABZ01087367.1/r	-	-	-	-	-	chr12:49950931-49958444	CABZ01095059.1	-	chrII:15556968-15557226	chr13:7070034-7070434	chr3:26090754-26091040	chr5:13285429-13285784
		2. homolog evidence							2. homolog evidence
		CABZ01087368.1/r							CABZ01087368.1/r
		CABZ01087367.1/r							CABZ01095059.1
		3. EST and mRNA evidence							3. EST and mRNA evidence
		CABZ01087368.1/r	AY860421	146-450					CABZ01087368.1/r	AY860421	146-450
		CABZ01087367.1/r	-	-					CABZ01095059.1	AY860421	0-147
11	Contigs in Zv_9	1. syntenic block order						Contigs in Zv_9	1. syntenic block order
			Human:	Stickleback:	Fugu:	Medaka:	Tetraodon:			Human:	Stickleback:	Fugu:	Medaka:	Tetraodon:
	chr22:132061-134710	CABZ01052267.1/r	-	-	-	ultracontig62:177267-177442	-	chr17:1181858-1252635	CU929419.6	chr14:105350787-105360931	chrXV:2729720-2735057	chr2:8469413-8472431	chr22:14373984-14377012	chr10:4284645-4287709
	chr22:134811-144847	CABZ01052266.1/r	chr14:105395067-105395754	chrXV:2737657-2738488	-	chr22:14383464-14384087	chr10:4279668-4280092	chr22:134811-144847	CABZ01052266.1/r	chr14:105395067-105395754	chrXV:2737657-2738488	-	chr22:14383464-14384087	chr10:4279668-4280092
		2. homolog evidence							2. homolog evidence
		CABZ01052267.1/r							CU929419.6
		CABZ01052266.1/r							CABZ01052266.1/r
		3. EST and mRNA evidence							3. EST and mRNA evidence
		CABZ01052267.1/r	-	-					CU929419.6	CK127785	0-410
		CABZ01052266.1/r	CK127785	406-711					CABZ01052266.1/r	CK127785	406-711
12	Contigs in Zv_9	1. syntenic block order						Contigs in Zv_9	1. syntenic block order
			Human:	Stickleback:	Fugu:	Medaka:	Tetraodon:			Human:	Stickleback:	Fugu:	Medaka:	Tetraodon:
	chr9:54465398-54494940	CABZ01032404.1/r	chr21:45821612-45843618	-	chr1:16660646-16662393	-	chr2:15050330-15052324	chr19:4296665-4313459	CABZ01053945.1	chr8:136533439-136533603	chrX:13315670-13315797	-	chr11:24458041-24458209	chr21:5262644-5262875
	chr9:54495041-54509744	CABZ01032403.1/r	chr8:136555022-136560817	chrX:13319661-13319940	chr12:5542017-5542516	chr11:24447308-24447473	chr21:5258397-5258584	chr9:54495041-54509744	CABZ01032403.1/r	chr8:136555022-136560817	chrX:13319661-13319940	chr12:5542017-5542516	chr11:24447308-24447473	chr21:5258397-5258584
		2. homolog evidence							2. homolog evidence
		CABZ01032404.1/r							CABZ01053945.1
		CABZ01032403.1/r							CABZ01032403.1/r
		3. EST and mRNA evidence							3. EST and mRNA evidence
		CABZ01032404.1/r	-	-					CABZ01053945.1	BC154507	424-549
		CABZ01032403.1/r	BC154507	549-667					CABZ01032403.1/r	BC154507	549-667
13	Contigs in Zv_9	1. syntenic block order						Contigs in Zv_9	1. syntenic block order
			Human:	Stickleback:	Fugu:	Medaka:	Tetraodon:			Human:	Stickleback:	Fugu:	Medaka:	Tetraodon:
	chr10:46446146-46450410	CABZ01090052.1/r	chr12:123472901-123475079	chrXIV:507961-508641	-	chr9:11609144-11624379	chr4:4298917-4299454	chr10:46446146-46450410	CABZ01090052.1/r	chr12:123472901-123475079	chrXIV:507961-508641	-	chr9:11609144-11624379	chr4:4298917-4299454
	chr10:46444648-46446045	CABZ01090051.1	chr12:123475079-123475288	chrXIV:506343-506529	chr21:8972268-8972789	chr12:1790883-1791067	chr4:4297860-4298043	chr25:12938-16756	CABZ01114047.1	chr12:41419148-41421650	chrXIV:507287-507442	-	chr9:11622158-11622316	chr4:4298680-4298837
		2. homolog evidence							2. homolog evidence
		CABZ01090052.1/r							CABZ01090052.1/r
		CABZ01090051.1/r							CABZ01114047.1
		3. EST and mRNA evidence							3. EST and mRNA evidence
		CABZ01090052.1/r	CA476249	733-857					CABZ01090052.1/r	CA476249	733-857
		CABZ01090051.1/r	-	-					CABZ01114047.1	CA476249	587-738
14	Contigs in Zv_9	1. syntenic block order						Contigs in Zv_9	1. syntenic block order
			Human:	Stickleback:	Fugu:	Medaka:	Tetraodon:			Human:	Stickleback:	Fugu:	Medaka:	Tetraodon:
	chr4:60514785-60546706	CABZ01044570.1	-	chrI:7795468-7795734	chr9:11824158-11824362	chr6:8972802-8973051	chr19:6054778-6055285	chr4:60514785-60546706	CABZ01044570.1	-	chrI:7795468-7795734	chr9:11824158-11824362	chr6:8972802-8973051	chr19:6054778-6055285
	chr4:60546807-60549306	CABZ01015786.1	-	-	-	-	chrUn_random:33918816-33918906	chr5:62635925-62643403	CABZ01044571.1	chr12:21171960-21176302	chrI:7787637-7791943	chr9:11821179-11824001	chr6:8973416-8973593	chr19:6042497-6042641
		2. homolog evidence							2. homolog evidence
		CABZ01044570.1							CABZ01044570.1
		CABZ01015786.1							CABZ01044571.1
		3. EST and mRNA evidence							3. EST and mRNA evidence
		CABZ01044570.1	CA471406	0-267					CABZ01044570.1	CA471406	0-267
		CABZ01015786.1	-	-					CABZ01044571.1	CA471406	264-896
15	Contigs in Zv_9	1. syntenic block order						Contigs in Zv_9	1. syntenic block order
			Human:	Stickleback:	Fugu:	Medaka:	Tetraodon:			Human:	Stickleback:	Fugu:	Medaka:	Tetraodon:
	chr10:45724293-45725391	CABZ01085661.1	-	chrUn:51117256-51117591	chr6:6611274-6611631	scaffold2273:4796-5138	chr4:3398085-3398435	chr12:2342206-2350910	CABZ01086854.1	-	chrUn:51117256-51117591	chr6:6611274-6611631	scaffold2273:4796-5138	chr4:3398085-3398435
	chr10:45725492-45735552	CABZ01085661.1	-	-	-	-	-	chr10:45725492-45735552	CABZ01085662.1	chr12:70642817-70643494	chrUn:51117593-51118412	chr6:6610400-6611291	scaffold2273:2978-4819	chr4:3398418-3399363
		2. homolog evidence							2. homolog evidence
		CABZ01085661.1							CABZ01086854.1
		CABZ01085662.1							CABZ01085662.1
		3. EST and mRNA evidence							3. EST and mRNA evidence
		CABZ01085661.1	-	-					CABZ01086854.1	CT700538	278-588
		CABZ01085662.1	CT700538	0-284					CABZ01085662.1	CT700538	0-284
16	Contigs in Zv_9	1. syntenic block order						Contigs in Zv_9	1. syntenic block order
			Human:	Stickleback:	Fugu:	Medaka:	Tetraodon:			Human:	Stickleback:	Fugu:	Medaka:	Tetraodon:
	chr13:53783086-53784845	CABZ01093681.1/r	chr6:43029021-43029338	chrVI:4412613-4412868	HE592914:11346-11601	chr15:28454907-28455171	chr17:1649019-1649274	chr13:53783086-53784845	CABZ01093681.1/r	chr6:43029021-43029338	chrVI:4412613-4412868	HE592914:11346-11601	chr15:28454907-28455171	chr17:1649019-1649274
	chr13:53781066-53782985	CABZ01093680.1/r	chr6:43034732-43034826	chrVII:2304976-2305067	HE591780:170172-170263	chr15:28459185-28459316	chr17:1647228-1647323	chr22:41299184-41436873	CU638692.13	chr6:43029053-43128619	chrVI:4405861-4412992	chr4:2836185-2848248	chr15:28454843-28464114	chr17:1593618-1604239
		2. homolog evidence							2. homolog evidence
		CABZ01093681.1/r							CABZ01093681.1/r
		CABZ01093680.1/r							CU638692.13
		3. EST and mRNA evidence							3. EST and mRNA evidence
		CABZ01093681.1/r	CF266327	46-370					CABZ01093681.1/r	CF266327	46-370
		CABZ01093680.1/r	-	-					CU638692.13	CF266327	364-581
17	Contigs in Zv_9	1. syntenic block order						Contigs in Zv_9	1. syntenic block order
			Human:	Stickleback:	Fugu:	Medaka:	Tetraodon:			Human:	Stickleback:	Fugu:	Medaka:	Tetraodon:
	chr3:21196842-21197574	CABZ01004158.1	-	-	-	-	-	chr21:39714733-39719380	CABZ01073721.1	chr5:145532408-145534056	chrVII:22981573-22983060	chr15:1772735-1773819	chr14:7222736-7223882	chr7:9976760-9977650
	chr3:21197675-21199367	CABZ01004159.1	chr5:145536963-145537264	chrVII:22981158-22981443	chr15:1773771-1774038	-	chr7:9977761-9978067	chr3:21197675-21199367	CABZ01004159.1	chr5:145536963-145537264	chrVII:22981158-22981443	chr15:1773771-1774038	-	chr7:9977761-9978067
		2. homolog evidence							2. homolog evidence
		CABZ01004158.1							CABZ01073721.1
		CABZ01004159.1							CABZ01004159.1
		3. EST and mRNA evidence							3. EST and mRNA evidence
		CABZ01004158.1	-	-					CABZ01073721.1	DR721414	179-382
		CABZ01004159.1	DR721414	1-183					CABZ01004159.1	DR721414	1-183
18	Contigs in Zv_9	1. syntenic block order						Contigs in Zv_9	1. syntenic block order
			Human:	Stickleback:	Fugu:	Medaka:	Tetraodon:			Human:	Stickleback:	Fugu:	Medaka:	Tetraodon:
	chr4:62087536-62091455	CABZ01073086.1	chr10:79279628-79280072	chrXIX:12984642-12984828	-	chr6:26502827-26504392	chr13:6779146-6780212	chr4:62087536-62091455	CABZ01073086.1	chr10:79279628-79280072	chrXIX:12984642-12984828	-	chr6:26502827-26504392	chr13:6779146-6780212
	chr4:62082932-62087435	CABZ01073087.1	-	-	-	-	chr13:6779145-6779432	chr25:3575200-3729786	AL954173.8	chr10:27382737-27389006	chrXIX:12990377-12994052	-	chr6:26502619-26506736	chr13:6776400-6780268
		2. homolog evidence							2. homolog evidence
		CABZ01073086.1							CABZ01073086.1
		CABZ01073087.1							AL954173.8
		3. EST and mRNA evidence							3. EST and mRNA evidence
		CABZ01073086.1	GW710749	0-222					CABZ01073086.1	GW710749	0-222
		CABZ01073087.1	-	-					AL954173.8	GW710749	220-293
19	Contigs in Zv_9	1. syntenic block order						Contigs in Zv_9	1. syntenic block order
			Human:	Stickleback:	Fugu:	Medaka:	Tetraodon:			Human:	Stickleback:	Fugu:	Medaka:	Tetraodon:
	chr6:22227915-22314628	CU062632.9	chr17:74465403-74465732	chrIX:16205992-16208003	HE593222:5353-10817	chr1:2248078-2248894	chrUn_random:26969987-26972202	chr6:22227915-22314628	CU062632.9	chr17:74465403-74465732	chrIX:16205992-16208003	HE593222:5353-10817	chr1:2248078-2248894	chrUn_random:26969987-26972202
	chr6:22314729-22318712	CABZ01011479.1/r	-	chrVIII:177769-178096	-	-	-	chr5:12625737-12644240	CABZ01011472.1/r	chr17:74396519-74398787	chrIX:16227103-16227554	-	chr1:2247585-2247911	chrUn_random:26975498-26975852
		2. homolog evidence							2. homolog evidence
		CU062632.9							CU062632.9
		CABZ01011479.1/r							CABZ01011472.1/r
		3. EST and mRNA evidence							3. EST and mRNA evidence
		CU062632.9	CK397980	11-571					CU062632.9	CK397980	11-571
		CABZ01011479.1/r	-	-					CABZ01011472.1/r	CK397980	570-730
20	Contigs in Zv_9	1. syntenic block order						Contigs in Zv_9	1. syntenic block order
			Human:	Stickleback:	Fugu:	Medaka:	Tetraodon:			Human:	Stickleback:	Fugu:	Medaka:	Tetraodon:
	chr12:49990541-49991985	CABZ01086387.1	-	-	-	-	-	chr1:2673070-2679140	CABZ01054408.1/r	chr13:94679956-94680161	chrII:7975471-7977377	chr13:13176132-13176369	chr21:25577949-25578234	chr5:8098448-8098646
	chr12:49992086-50010243	CABZ01086388.1	chr13:94938737-94958209	chrII:7964851-7965061	chr17:5325618-5326169	chr21:25561743-25561886	chr5:8106187-8106343	chr12:49992086-50010243	CABZ01086388.1	chr13:94938737-94958209	chrII:7964851-7965061	chr17:5325618-5326169	chr21:25561743-25561886	chr5:8106187-8106343
		2. homolog evidence							2. homolog evidence
		CABZ01086387.1							CABZ01054408.1/r
		CABZ01086388.1							CABZ01086388.1
		3. EST and mRNA evidence							3. EST and mRNA evidence
		CABZ01086387.1	-	-					CABZ01054408.1/r	BC151902	955-1123
		CABZ01086388.1	BC151902	1122-1256					CABZ01086388.1	BC151902	1122-1256
21	Contigs in Zv_9	1. syntenic block order						Contigs in Zv_9	1. syntenic block order
			Human:	Stickleback:	Fugu:	Medaka:	Tetraodon:			Human:	Stickleback:	Fugu:	Medaka:	Tetraodon:
	chr6:30039072-30094634	CABZ01007924.1	-	chrVIII:18230550-18230747	-	chr4:31090690-31090885	chr3:937414-937583	chr6:30039072-30094634	CABZ01007924.1	-	chrVIII:18230550-18230747	-	chr4:31090690-31090885	chr3:937414-937583
	chr6:30094735-30136045	CABZ01007926.1	chrX:9857006-9905732	chrVIII:18233882-18243788	chr20:2067914-2078398	chr4:31098153-31102932	chr1:11122760-11133336	chr15:42037000-42066496	CABZ01007925.1	-	chrVIII:18225317-18225427	-	chr4:31073067-31073198	chr3:936725-936817
		2. homolog evidence							2. homolog evidence
		CABZ01007924.1							CABZ01007924.1
		CABZ01007926.1							CABZ01007925.1
		3. EST and mRNA evidence							3. EST and mRNA evidence
		CABZ01007924.1	EB911105	11-317					CABZ01007924.1	EB911105	11-317
		CABZ01007926.1	-	-					CABZ01007925.1	EB911105	313-465
22	Contigs in Zv_9	1. syntenic block order						Contigs in Zv_9	1. syntenic block order
			Human:	Stickleback:	Fugu:	Medaka:	Tetraodon:			Human:	Stickleback:	Fugu:	Medaka:	Tetraodon:
	chr25:68381-74178	CABZ01113883.1	chr7:107864158-107872969	chrIV:18766140-18767991	chr9:11331287-11334245	chr6:8067069-8069979	chr13:10094456-10097085	chr25:68381-74178	CABZ01113883.1	chr7:107864158-107872969	chrIV:18766140-18767991	chr9:11331287-11334245	chr6:8067069-8069979	chr13:10094456-10097085
	chr25:74279-75374	CABZ01083506.1/r	-	-	-	-	-	chr2:995331-997188	CABZ01113884.1	chr7:107875024-107875134	chrIV:18768448-18768927	chr18:6477494-6477944	chr6:8070086-8070200	chr19:4524852-4525321
		2. homolog evidence							2. homolog evidence
		CABZ01113883.1							CABZ01113883.1
		CABZ01083506.1/r							CABZ01113884.1
		3. EST and mRNA evidence							3. EST and mRNA evidence
		CABZ01113883.1	BC055495	455-905					CABZ01113883.1	BC055495	455-905
		CABZ01083506.1/r	-	-					CABZ01113884.1	BC055495	352-458
23	Contigs in Zv_9	1. syntenic block order						Contigs in Zv_9	1. syntenic block order
			Human:	Stickleback:	Fugu:	Medaka:	Tetraodon:			Human:	Stickleback:	Fugu:	Medaka:	Tetraodon:
	chr3:56218015-56226385	CABZ01004768.1	-	-	-	-	-	chr13:46236456-46259844	CABZ01066982.1	-	chrXV:4338587-4338755	-	chr11:28096633-28097542	chr10:3764501-3765161
	chr3:56207859-56217914	CABZ01004769.1	-	chrXV:4337113-4337478	chr2:9859875-9860185	chr11:28105805-28105894	chr10:3758249-3758589	chr3:56207859-56217914	CABZ01004769.1	-	chrXV:4337113-4337478	chr2:9859875-9860185	chr11:28105805-28105894	chr10:3758249-3758589
		2. homolog evidence							2. homolog evidence
		CABZ01004768.1							CABZ01066982.1
		CABZ01004769.1							CABZ01004769.1
		3. EST and mRNA evidence							3. EST and mRNA evidence
		CABZ01004768.1	-	-					CABZ01066982.1	BC129425	271-415
		CABZ01004769.1	BC129425	0-271					CABZ01004769.1	BC129425	0-271
24	Contigs in Zv_9	1. syntenic block order						Contigs in Zv_9	1. syntenic block order
			Human:	Stickleback:	Fugu:	Medaka:	Tetraodon:			Human:	Stickleback:	Fugu:	Medaka:	Tetraodon:
	chr24:419422-421024	CABZ01092148.1	chr11:15197282-15199965	chrXIX:7799124-7800153	chr9:13801195-13801842	chr6:2285974-2288024	chr13:12377900-12378597	chr24:419422-421024	CABZ01092148.1	chr11:15197282-15199965	chrXIX:7799124-7800153	chr9:13801195-13801842	chr6:2285974-2288024	chr13:12377900-12378597
	chr24:421125-425755	CABZ01087302.1/r	-	-	-	-	chrUn_random:87719880-87721935	chr22:42165103-42169178	CABZ01044596.1/r	-	chrUn:42379337-42379736	chr9:13802240-13802370	chr6:2289816-2289952	chr13:12378963-12379243
		2. homolog evidence							2. homolog evidence
		CABZ01092148.1							CABZ01092148.1
		CABZ01087302.1/r							CABZ01044596.1/r
		3. EST and mRNA evidence							3. EST and mRNA evidence
		CABZ01092148.1	EE320928	0-47					CABZ01092148.1	EE320928	0-47
		CABZ01087302.1/r	-	-					CABZ01044596.1/r	EE320928	70-188
25	Contigs in Zv_9	1. syntenic block order						Contigs in Zv_9	1. syntenic block order
			Human:	Stickleback:	Fugu:	Medaka:	Tetraodon:			Human:	Stickleback:	Fugu:	Medaka:	Tetraodon:
	chr3:9095002-9095822	CABZ01072894.1/r	-	-	-	-	-	chr10:64804-79350	CABZ01064670.1	chr21:38071987-38088764	chrVII:12494789-12495219	-	chr24:6335928-6336004	chrUn_random:97827741-97830064
	chr3:9091707-9094901	CABZ01064671.1	chr21:38092117-38098623	chrVII:12502722-12504622	-	chr24:6334741-6335747	-	chr3:9091707-9094901	CABZ01064671.1	chr21:38092117-38098623	chrVII:12502722-12504622	-	chr24:6334741-6335747	-
		2. homolog evidence							2. homolog evidence
		CABZ01072894.1/r							CABZ01064670.1
		CABZ01064671.1							CABZ01064671.1
		3. EST and mRNA evidence							3. EST and mRNA evidence
		CABZ01072894.1/r	-	-					CABZ01064670.1	AF363019	0-886
		CABZ01064671.1	AF363019	881-1271					CABZ01064671.1	AF363019	881-1271
26	Contigs in Zv_9	1. syntenic block order						Contigs in Zv_9	1. syntenic block order
			Human:	Stickleback:	Fugu:	Medaka:	Tetraodon:			Human:	Stickleback:	Fugu:	Medaka:	Tetraodon:
	chr21:43819471-43820764	CABZ01084409.1	-	-	-	-	-	chr8:39899655-39905756	CABZ01067736.1/r	-	chrVII:27359521-27359658	-	chr14:3392160-3392349	chr7:8945072-8945188
	chr21:43820865-43826249	CABZ01084410.1	chr4:162298791-162307632	chrVII:27358491-27359444	chr15:6133584-6134796	chr14:3392405-3393168	chr7:8945369-8946364	chr21:43820865-43826249	CABZ01084410.1	chr4:162298791-162307632	chrVII:27358491-27359444	chr15:6133584-6134796	chr14:3392405-3393168	chr7:8945369-8946364
		2. homolog evidence							2. homolog evidence
		CABZ01084409.1							CABZ01067736.1/r
		CABZ01084410.1							CABZ01084410.1
		3. EST and mRNA evidence							3. EST and mRNA evidence
		CABZ01084409.1	-	-					CABZ01067736.1/r	AB231587	1759-1877
		CABZ01084410.1	AB231587	1873-3374					CABZ01084410.1	AB231587	1873-3374
27	Contigs in Zv_9	1. syntenic block order						Contigs in Zv_9	1. syntenic block order
			Human:	Stickleback:	Fugu:	Medaka:	Tetraodon:			Human:	Stickleback:	Fugu:	Medaka:	Tetraodon:
	chr3:2096698-2102958	CABZ01110037.1/r	-	chrIX:15870142-15870929	chr5:108898-109609	chr1:32933432-32934159	chr18:5658957-5659680	chr3:2096698-2102958	CABZ01110037.1/r	-	chrIX:15870142-15870929	chr5:108898-109609	chr1:32933432-32934159	chr18:5658957-5659680
	chr3:2088110-2096597	CABZ01073339.1	-	chrXI:3823683-3827713	chr5:2124698-2128971	chr8:20398251-20401279	chrUn_random:3696192-3701895	chr1:59788989-59798108	CABZ01114581.1	chr19:6820835-6833191	chrIX:4564348-4566463	chr17:6024626-6026162	chr1:26450842-26450979	chr18:9559841-9567095
		2. homolog evidence							2. homolog evidence
		CABZ01110037.1/r							CABZ01110037.1/r
		CABZ01073339.1							CABZ01114581.1
		3. EST and mRNA evidence							3. EST and mRNA evidence
		CABZ01110037.1/r	EE716869	205-461					CABZ01110037.1/r	EE716869	489-737
		CABZ01073339.1	-	-					CABZ01114581.1	EE716869	205-461
28	Contigs in Zv_9	1. syntenic block order						Contigs in Zv_9	1. syntenic block order
			Human:	Stickleback:	Fugu:	Medaka:	Tetraodon:			Human:	Stickleback:	Fugu:	Medaka:	Tetraodon:
	chr17:2405-3907	CABZ01114968.1	chr14:50116972-50120937	chrXV:9651834-9652855	chr2:4786318-4787077	chr22:6274761-6275395	chr10:7846921-7847690	chr17:2405-3907	CABZ01114968.1	chr14:50116972-50120937	chrXV:9651834-9652855	chr2:4786318-4787077	chr22:6274761-6275395	chr10:7846921-7847690
	chr17:4008-9689	CABZ01073068.1	chr1:37423915-37426329	-	-	-	-	chr13:142516-155682	CABZ01064184.1/r	-	chrXV:9652970-9653046	-	chr22:6274577-6274657	chr10:7846760-7846874
		2. homolog evidence							2. homolog evidence
		CABZ01114968.1							CABZ01114968.1
		CABZ01073068.1							CABZ01064184.1/r
		3. EST and mRNA evidence							3. EST and mRNA evidence
		CABZ01114968.1	AF506228	1101-1529					CABZ01114968.1	AF506228	1101-1529
		CABZ01073068.1	-	-					CABZ01064184.1/r	AF506228	1527-1747
29	Contigs in Zv_9	1. syntenic block order						Contigs in Zv_9	1. syntenic block order
			Human:	Stickleback:	Fugu:	Medaka:	Tetraodon:			Human:	Stickleback:	Fugu:	Medaka:	Tetraodon:
	chr1:2693136-2707055	CABZ01102170.1/r	chr1:24857572-24861715	chrI:26724857-26725589	chr8:5116201-5116991	-	chr3:3005389-3005987	chr1:2693136-2707055	CABZ01102170.1/r	chr1:24857572-24861715	chrI:26724857-26725589	chr8:5116201-5116991	-	chr3:3005389-3005987
	chr1:2707156-2725125	CABZ01080674.1	-	-	-	-	-	chr11:2468260-2577549	CU929188.8	chr12:56618639-56708768	chrI:18899965-18900439	chr3:11981878-11988725	-	chr3:898472-899500
		2. homolog evidence							2. homolog evidence
		CABZ01102170.1/r							CABZ01102170.1/r
		CABZ01080674.1							CU929188.8
		3. EST and mRNA evidence							3. EST and mRNA evidence
		CABZ01102170.1/r	BC095872	850-1407					CABZ01102170.1/r	BC095872	850-1407
		CABZ01080674.1	-	-					CU929188.8	BC095872	1419-1453
30	Contigs in Zv_9	1. syntenic block order						Contigs in Zv_9	1. syntenic block order
			Human:	Stickleback:	Fugu:	Medaka:	Tetraodon:			Human:	Stickleback:	Fugu:	Medaka:	Tetraodon:
	chr11:45351552-45357429	CABZ01039271.1/r	chr3:179119000-179123241	chrVIII:12605827-12606918	-	chr4:9770270-9772869	chr1:16565935-16566408	chr11:45351552-45357429	CABZ01039271.1/r	chr3:179119000-179123241	chrVIII:12605827-12606918	-	chr4:9770270-9772869	chr1:16565935-16566408
	chr11:45357530-45361731	CABZ01039270.1	-	-	HE591827:184293-184436	-	-	chr2:4545617-4551678	CABZ01087198.1	chr3:179110720-179119131	-	chr20:8270605-8270787	chr4:9771975-9772361	-
		2. homolog evidence							2. homolog evidence
		CABZ01039271.1/r							CABZ01039271.1/r	AAH15920.1	234-260
		CABZ01039270.1/r							CABZ01087198.1	AAH15920.1	262-296
		3. EST and mRNA evidence							3. EST and mRNA evidence
		CABZ01039271.1/r	CR926606	197-312					CABZ01039271.1/r	CR926606	197-312
		CABZ01039270.1/r	-	-					CABZ01087198.1	CR926606	0-178
31	Contigs in Zv_9	1. syntenic block order						Contigs in Zv_9	1. syntenic block order
			Human:	Stickleback:	Fugu:	Medaka:	Tetraodon:			Human:	Stickleback:	Fugu:	Medaka:	Tetraodon:
	chr23:36499391-36501536	CABZ01021956.1	-	-	-	-	-	chr20:53937637-53953636	CABZ01021957.1/r	-	chrXII:13552832-13553148	-	chr7:26430290-26430788	-
	chr23:36501637-36516417	CABZ01089828.1	-	chrXII:13555629-13556102	chr19:3827539-3828021	chr7:26423958-26425334	-	chr23:36501637-36516417	CABZ01089828.1	-	chrXII:13555629-13556102	chr19:3827539-3828021	chr7:26423958-26425334	-
		2. homolog evidence							2. homolog evidence
		CABZ01021956.1							CABZ01021957.1/r
		CABZ01089828.1							CABZ01089828.1
		3. EST and mRNA evidence							3. EST and mRNA evidence
		CABZ01021956.1	-	-					CABZ01021957.1/r	BC047797	138-297
		CABZ01089828.1	BC047797	294-663					CABZ01089828.1	BC047797	294-663
32	Contigs in Zv_9	1. syntenic block order						Contigs in Zv_9	1. syntenic block order
			Human:	Stickleback:	Fugu:	Medaka:	Tetraodon:			Human:	Stickleback:	Fugu:	Medaka:	Tetraodon:
	chr17:2166374-2177250	CABZ01058455.1	chr15:40590993-40594365	chrXIV:3881666-3882369	chr2:8567973-8568299	chr22:14547440-14547874	chr10:4221849-4222141	chr21:9180848-9199859	CABZ01031170.1/r	-	chrXIV:3881666-3882369	-	chr12:9331723-9333421	-
	chr17:2155850-2166273	CABZ01081687.1	chr18:57133837-57136852	chrXIV:3878699-3880934	chr6:3608254-3609845	chr12:9334767-9337361	chr4:6592594-6594247	chr17:2155850-2166273	CABZ01081687.1	chr18:57133837-57136852	chrXIV:3878700-3880934	chr6:3608254-3609845	chr12:9334767-9337361	chr4:6592594-6594247
		2. homolog evidence							2. homolog evidence
		CABZ01058455.1							CABZ01031170.1/r
		CABZ01081687.1							CABZ01081687.1
		3. EST and mRNA evidence							3. EST and mRNA evidence
		CABZ01058455.1	-	-					CABZ01031170.1/r	BC154643	672-927
		CABZ01081687.1	BC154643	238-674					CABZ01081687.1	BC154643	238-674
33	Contigs in Zv_9	1. syntenic block order						Contigs in Zv_9	1. syntenic block order
			Human:	Stickleback:	Fugu:	Medaka:	Tetraodon:			Human:	Stickleback:	Fugu:	Medaka:	Tetraodon:
	chr24:2206278-2223529	CABZ01071423.1/r	-	-	-	-	-	chr5:65372307-65401972	CABZ01071201.1	-	chrVII:15240702-15241606	-	chr14:20845706-20847161	-
	chr24:2223630-2230091	CABZ01071203.1	chr11:93488298-93494929	chrVII:15241709-15242796	HE591923:17417-18782	chr14:20840934-20842059	chr7:3011973-3013023	chr24:2223630-2230091	CABZ01071203.1	chr11:93488298-93494929	chrVII:15241709-15242796	HE591923:17417-18782	chr14:20840934-20842059	chr7:3011973-3013023
		2. homolog evidence							2. homolog evidence
		CABZ01071423.1/r							CABZ01071201.1
		CABZ01071203.1							CABZ01071203.1
		3. EST and mRNA evidence							3. EST and mRNA evidence
		CABZ01071423.1/r	-	-					CABZ01071201.1	BC067627	0-355
		CABZ01071203.1	BC067627	353-1331					CABZ01071203.1	BC067627	353-1331
34	Contigs in Zv_9	1. syntenic block order						Contigs in Zv_9	1. syntenic block order
			Human:	Stickleback:	Fugu:	Medaka:	Tetraodon:			Human:	Stickleback:	Fugu:	Medaka:	Tetraodon:
	chr7:66318908-66320249	CABZ01069578.1	-	-	HE592080:1231-1276	scaffold3428:5061-5121	-	chr7:66318908-66320249	CABZ01069578.1	-	-	HE592080:1231-1276	scaffold3428:5061-5121	-
	chr7:66317038-66318807	CABZ01069579.1	-	-	-	-	-	chr2:28007238-28011745	CABZ01056031.1	chr11:71195264-71202028	chrII:3694369-3695412	HE592080:509-1133	scaffold3428:5223-6011	chrUn_random:30607216-30607817
		2. homolog evidence							2. homolog evidence
		CABZ01069578.1							CABZ01069578.1
		CABZ01069579.1							CABZ01056031.1
		3. EST and mRNA evidence							3. EST and mRNA evidence
		CABZ01069578.1	BC142819	1801-1843					CABZ01069578.1	BC142819	1801-1843
		CABZ01069579.1	-	-					CABZ01056031.1	BC142819	1394-1772
35	Contigs in Zv_9	1. syntenic block order						Contigs in Zv_9	1. syntenic block order
			Human:	Stickleback:	Fugu:	Medaka:	Tetraodon:			Human:	Stickleback:	Fugu:	Medaka:	Tetraodon:
	chr19:49431742-49514342	FP102191.9/r	-	chrX:2731091-2737811	-	chr11:19537433-19544461	chr21_random:214121-218918	chr17:756469-770330	CABZ01089194.1	chr2:132377000-132377360	-	-	chr22:14029417-14030301	-
	chr19:49359207-49431641	CU695215.3	chr2:74140776-74141775	-	-	chr22:14012844-14017092	-	chr19:49359207-49431641	CU695215.3	chr2:74140776-74141775	-	-	chr22:14012844-14017092	-
		2. homolog evidence							2. homolog evidence
		FP102191.9/r							CABZ01089194.1	NM_001100	205-268
		CU695215.3							CU695215.3	NM_001100	269-329
		3. EST and mRNA evidence							3. EST and mRNA evidence
		FP102191.9/r	-	-					CABZ01089194.1	AI964280	438-747
		CU695215.3	AI964280	6-431					CU695215.3	AI964280	6-431
36	Contigs in Zv_9	1. syntenic block order						Contigs in Zv_9	1. syntenic block order
			Human:	Stickleback:	Fugu:	Medaka:	Tetraodon:			Human:	Stickleback:	Fugu:	Medaka:	Tetraodon:
	chr20:3206659-3216224	CABZ01057571.1	-	chrXXI:884266-885173	-	-	-	chr19:50251943-50254551	CABZ01115557.1	chr3:113098149-113098345	chrXIV:10204199-10205569	HE591675:252765-254344	chr12:28417061-28419934	chrUn_random:23537269-23538821
	chr20:3200115-3206558	CABZ01057572.1	chr14:65196945-65197669	chrXIV:10205792-10205949	chr2:8496609-8497087	chr12:28416695-28416890	-	chr20:3200115-3206558	CABZ01057572.1	chr14:65196945-65197669	chrXIV:10205792-10205949	chr2:8496609-8497087	chr12:28416695-28416890	-
		2. homolog evidence							2. homolog evidence
		CABZ01057571.1							CABZ01115557.1
		CABZ01057572.1							CABZ01057572.1
		3. EST and mRNA evidence							3. EST and mRNA evidence
		CABZ01057571.1	-	-					CABZ01115557.1	EB933344	105-607
		CABZ01057572.1	EB933344	0-79					CABZ01057572.1	EB933344	0-79
37	Contigs in Zv_9	1. syntenic block order						Contigs in Zv_9	1. syntenic block order
			Human:	Stickleback:	Fugu:	Medaka:	Tetraodon:			Human:	Stickleback:	Fugu:	Medaka:	Tetraodon:
	chr5:70935683-70945195	CABZ01062186.1/r	-	chrV:7041508-7042006	-	-	-	chr12:49835328-49855992	CABZ01079984.1	chr19:15989608-15996876	chrI:22442020-22443063	chr8:7205368-7206407	chr2:30865323-30866733	chr3:1025088-1025856
	chr5:70896200-70935582	CU656043.11	chr17:4841044-4843231	chrI:15984125-15984274	HE591865:96562-98238	-	-	chr5:70896200-70935582	CU656043.11	chr17:4841044-4843231	chrI:15984125-15984274	HE591865:96562-98238	-	-
		2. homolog evidence							2. homolog evidence
		CABZ01062186.1/r							CABZ01079984.1
		CU656043.11							CU656043.11
		3. EST and mRNA evidence							3. EST and mRNA evidence
		CABZ01062186.1/r	-	-					CABZ01079984.1	AF164446	95-156
		CU656043.11	AF164446	182-505					CU656043.11	AF164446	182-505
38	Contigs in Zv_9	1. syntenic block order						Contigs in Zv_9	1. syntenic block order
			Human:	Stickleback:	Fugu:	Medaka:	Tetraodon:			Human:	Stickleback:	Fugu:	Medaka:	Tetraodon:
	chr5:6283213-6284862	CABZ01037296.1	-	-	-	-	-	chr9:2420068-2455813	CABZ01092322.1	chr13:70266812-70270597	-	-	-	chr2:13560734-13561623
	chr5:6284963-6291429	CABZ01037297.1	chr19:9866976-9867146	chrXVII:8072286-8073922	chr19:10949008-10949414	chr5:17023099-17023442	chr2:7741895-7742108	chr5:6284963-6291429	CABZ01037297.1	chr19:9866976-9867146	chrXVII:8072286-8073922	chr19:10949008-10949414	chr5:17023099-17023442	chr2:7741895-7742108
		2. homolog evidence							2. homolog evidence
		CABZ01037296.1							CABZ01092322.1
		CABZ01037297.1							CABZ01037297.1
		3. EST and mRNA evidence							3. EST and mRNA evidence
		CABZ01037296.1	-	-					CABZ01092322.1	BC134905	2094-2270
		CABZ01037297.1	BC134905	2087-2121					CABZ01037297.1	BC134905	2087-2121
39	Contigs in Zv_9	1. syntenic block order						Contigs in Zv_9	1. syntenic block order
			Human:	Stickleback:	Fugu:	Medaka:	Tetraodon:			Human:	Stickleback:	Fugu:	Medaka:	Tetraodon:
	chr8:45686652-45694372	CABZ01054149.1/r	-	chrI:27181672-27182178	-	-	-	chr23:46203020-46204992	CABZ01085692.1	chr12:48240436-48249559	chrXII:4533547-4536759	-	chr5:30252272-30255088	chrUn_random:2014011-2015106
	chr8:45694473-45696483	CABZ01054148.1/r	-	chrXVII:7064333-7064435	chr3:2304528-2304601	chr7:1577281-1577359	chrUn_random:2015222-2015295	chr8:45694473-45696483	CABZ01054148.1/r	-	chrXVII:7064333-7064435	chr3:2304528-2304601	chr7:1577281-1577359	chrUn_random:2015222-2015295
		2. homolog evidence							2. homolog evidence
		CABZ01054149.1/r							CABZ01085692.1
		CABZ01054148.1/r							CABZ01054148.1/r
		3. EST and mRNA evidence							3. EST and mRNA evidence
		CABZ01054149.1/r	-	-					CABZ01085692.1	AF164512	679-1015
		CABZ01054148.1/r	AF164512	612-682					CABZ01054148.1/r	AF164512	612-682
40	Contigs in Zv_9	1. syntenic block order						Contigs in Zv_9	1. syntenic block order
			Human:	Stickleback:	Fugu:	Medaka:	Tetraodon:			Human:	Stickleback:	Fugu:	Medaka:	Tetraodon:
	chr8:39899655-39905756	CABZ01067736.1	-	-	-	chr14:3392160-3392349	-	chr8:39899655-39905756	CABZ01067736.1	-	-	-	chr14:3392160-3392349	-
	chr8:39854271-39899554	CABZ01003688.1	-	-	chr11:8038698-8041094	chr8:18209909-18213134	-	chr21:43577906-43582383	CABZ01067737.1	chr5:132556314-132559935	-	-	chr14:3373888-3376789	-
		2. homolog evidence							2. homolog evidence
		CABZ01067736.1							CABZ01067736.1
		CABZ01003688.1							CABZ01067737.1
		3. EST and mRNA evidence							3. EST and mRNA evidence
		CABZ01067736.1	AB231587	1759-1877					CABZ01067736.1	AB231587	1759-1877
		CABZ01003688.1	-	-					CABZ01067737.1	AB231587	1358-1766
41	Contigs in Zv_9	1. syntenic block order						Contigs in Zv_9	1. syntenic block order
			Human:	Stickleback:	Fugu:	Medaka:	Tetraodon:			Human:	Stickleback:	Fugu:	Medaka:	Tetraodon:
	chr16:11200-15138	CABZ01078734.1	-	-	-	chr12:11868781-11869491	chr4:2792199-2793125	chr16:11200-15138	CABZ01078734.1	-	-	-	chr12:11868781-11869491	chr4:2792199-2793125
	chr16:15239-18447	CABZ01114993.1/r	-	chrXVIII:380264-380447	chr21:2409301-2409931	chr11:13023977-13024742	-	chr5:75555596-75556860	CABZ01091327.1	-	chrXIV:5500257-5500391	-	-	chr4:2790305-2790457
		2. homolog evidence							2. homolog evidence
		CABZ01078734.1							CABZ01078734.1
		CABZ01114993.1/r							CABZ01091327.1
		3. EST and mRNA evidence							3. EST and mRNA evidence
		CABZ01078734.1	BC067151	0-711					CABZ01078734.1	BC067151	0-711
		CABZ01114993.1/r	-	-					CABZ01091327.1	BC067151	710-847
42	Contigs in Zv_9	1. syntenic block order						Contigs in Zv_9	1. syntenic block order
			Human:	Stickleback:	Fugu:	Medaka:	Tetraodon:			Human:	Stickleback:	Fugu:	Medaka:	Tetraodon:
	chr11:9638578-9650297	CABZ01003475.1	-	-	-	-	-	chr11:9638578-9650297	CABZ01003475.1	-	-	-	-	-
	chr11:9634370-9638477	CABZ01003452.1	-	-	-	-	-	chr17:49987058-49997618	CABZ01003476.1	-	chrXV:6926903-6928226	chr2:5677528-5677914	-	-
		2. homolog evidence							2. homolog evidence
		CABZ01003475.1							CABZ01003475.1	NP_057046.1	151-184
		CABZ01003452.1/r							CABZ01003476.1		182-198
		3. EST and mRNA evidence							3. EST and mRNA evidence
		CABZ01003475.1	BC092852	514-614					CABZ01003475.1	BC092852	514-614
		CABZ01003452.1/r	-	-					CABZ01003476.1	BC092852	607-1071
43	Contigs in Zv_9	1. syntenic block order						Contigs in Zv_9	1. syntenic block order
			Human:	Stickleback:	Fugu:	Medaka:	Tetraodon:			Human:	Stickleback:	Fugu:	Medaka:	Tetraodon:
	chr20:50992249-50995607	CABZ01000428.1	-	chrXVIII:7848061-7848233	chr16:7762814-7762989	chr24:5130303-5130478	chr14:2590517-2590689	chr3:6370937-6373583	CABZ01064413.1	chr19:14569037-14569200	chrIX:16419985-16420255	chr17:3002020-3002187	chr1:1932978-1933660	chr18:1765797-1765985
	chr20:50995708-51002637	CABZ01000429.1	-	-	-	-	-	chr20:50995708-51002637	CABZ01000429.1	-	-	-	-	-
		2. homolog evidence							2. homolog evidence
		CABZ01000428.1							CABZ01064413.1	NP_002732.3	426-474
		CABZ01000429.1							CABZ01000429.1		389-425
		3. EST and mRNA evidence							3. EST and mRNA evidence
		CABZ01000428.1	-	-					CABZ01064413.1	BC139563	1302-1450
		CABZ01000429.1	BC139563	1192-1302					CABZ01000429.1	BC139563	1192-1302
