# Supplementary material for: L_RNA_scaffolder: scaffolding genomes with transcripts
Source: BMC Genomics. 2013 Sep 8;14:604. doi: 10.1186/1471-2164-14-604 (PMC3846640; doi:10.1186/1471-2164-14-604)
Supplement: Additional file 7: Table 8 — Sixteen translocations where Zv_9 reference connections had more supporting evidence. [file 1471-2164-14-604-S7.xlsx]

## Sheet: sheet1
The format here is the same as the format in Supplementary Table 3. In these 16 translocations, Zv_9 connections have more evidence than L_RNA_scaffolder connections.
Case ID	Zv_9 scaffolding							L_RNA_scaffolder results
1	Contigs in Zv_9	1. syntenic block order						Contigs in Zv_9	1. syntenic block order
			Human:	Stickleback:	Fugu:	Medaka:	Tetraodon:			Human:	Stickleback:	Fugu:	Medaka:	Tetraodon:
	chr1:56971041-56989182	CABZ01059390.1/r	-	chrIX:14751997-14757349	chr17:148423-150306	chr1:30931860-30936608	-	chr12:22802565-22824984	CABZ01002247.1	-	chrIX:14751206-14751873	-	chr1:30936695-30937171	-
	chr1:56957110-56970940	CABZ01070637.1	-	chrIX:14762436-14768173	-	chr1:30890708-30890832	-	chr1:56957110-56970940	CABZ01070637.1	-	chrIX:14762436-14768173	-	chr1:30890708-30890832	-
		2. homolog evidence							2. homolog evidence
		CABZ01059390.1/r	AAH15797.1	31-69					CABZ01002247.1
		CABZ01070637.1	AAH15797.1	268-284					CABZ01070637.1
		3. EST and mRNA evidence							3. EST and mRNA evidence
		CABZ01059390.1/r	-	-					CABZ01002247.1	BC049505	929-1052
		CABZ01070637.1	BC049505	1052-2629					CABZ01070637.1	BC049505	1052-2629
2	Contigs in Zv_9	1. syntenic block order						Contigs in Zv_9	1. syntenic block order
			Human:	Stickleback:	Fugu:	Medaka:	Tetraodon:			Human:	Stickleback:	Fugu:	Medaka:	Tetraodon:
	chr13:53990820-53995523	CABZ01078702.1/r	-	chrVI:1603807-1604712	chr4:619774-620978	chr15:662586-663202	chrUn_random:94997525-94999056	chr7:7736669-7747710	CABZ01058045.1	chr11:66026065-66029500	chrVII:2303902-2304591	HE591780:170615-175437	-	chrUn_random:1456142-1456860
	chr13:53971091-53990719	CABZ01079772.1	chr11:66010507-66010633	chrVI:4428594-4433402	HE591785:228827-232742	chr15:28442826-28447119	chr17:1658604-1662628	chr13:53971091-53990719	CABZ01079772.1	chr11:66010507-66010633	chrVI:4428594-4433402	HE591785:228827-232742	chr15:28442826-28447119	chr17:1658604-1662628
		2. homolog evidence							2. homolog evidence
		CABZ01078702.1/r							CABZ01058045.1
		CABZ01079772.1							CABZ01079772.1
		3. EST and mRNA evidence							3. EST and mRNA evidence
		CABZ01078702.1/r	-	-					CABZ01058045.1	CA495905	97-565
		CABZ01079772.1	CA495905	6-115					CABZ01079772.1	CA495905	6-115
3	Contigs in Zv_9	1. syntenic block order						Contigs in Zv_9	1. syntenic block order
			Human:	Stickleback:	Fugu:	Medaka:	Tetraodon:			Human:	Stickleback:	Fugu:	Medaka:	Tetraodon:
	chr21:172258-174074	CABZ01109015.1	chr5:78742926-78747130	-	HE591787:56519-56899	-	-	chr21:172258-174074	CABZ01109015.1	chr5:78742926-78747130	-	HE591787:56519-56899	-	-
	chr21:174175-174970	CABZ01109016.1	chr5:78752679-78752851	chrXIV:1075428-1075597	HE591787:57046-57229	-	chr4:4749946-4750224	chr18:1-1329	CABZ01090376.1	chr15:83561434-83561533	chrXIV:1075340-1075527	chr13:11642036-11642173	chr3:12364933-12365064	chr1:19507010-19507439
		2. homolog evidence							2. homolog evidence
		CABZ01109015.1							CABZ01109015.1
		CABZ01109016.1							CABZ01090376.1
		3. EST and mRNA evidence							3. EST and mRNA evidence
		CABZ01109015.1	BC159234	210-284					CABZ01109015.1	BC159234	210-284
		CABZ01109016.1	-	-					CABZ01090376.1	BC159234	109-209
4	Contigs in Zv_9	1. syntenic block order						Contigs in Zv_9	1. syntenic block order
			Human:	Stickleback:	Fugu:	Medaka:	Tetraodon:			Human:	Stickleback:	Fugu:	Medaka:	Tetraodon:
	chr8:47858341-48056925	CU137648.11	chr7:44663914-44748624	-	-	-	-	chr8:47858341-48056925	CU137648.11	chr7:44663914-44748624	-	-	-	-
	chr8:47684154-47858340	BX088696.22	-	-	-	-	-	chr10:4376615-4394459	CABZ01073805.1	-	-	-	-	-
		2. homolog evidence							2. homolog evidence
		CU137648.11							CU137648.11
		BX088696.22							CABZ01073805.1
		3. EST and mRNA evidence							3. EST and mRNA evidence
		CU137648.11	CK147769	94-800					CU137648.11	CK147769	94-800
		BX088696.22	-	-					CABZ01073805.1	CK147769	22-104
5	Contigs in Zv_9	1. syntenic block order						Contigs in Zv_9	1. syntenic block order
			Human:	Stickleback:	Fugu:	Medaka:	Tetraodon:			Human:	Stickleback:	Fugu:	Medaka:	Tetraodon:
	chr25:4210887-4372789	CU855901.14	chr11:46799816-46842883	chrXIX:20101896-20132530	HE592015:12924-27736	chr6:22295079-22317073	chrUn_random:72236302-72250275	chr25:4210887-4372789	CU855901.14	chr11:46799816-46842883	chrXIX:20101896-20132530	HE592015:12924-27736	chr6:22295079-22317073	chrUn_random:72236302-72250275
	chr25:4129621-4210886	CU694371.13/r	-	chrUn:53859581-53867180	-	chr6:10932427-10948268	chr13:11293315-11297605	chr14:1651829-1657986	CABZ01052758.1/r	-	-	-	-	-
		2. homolog evidence							2. homolog evidence
		CU855901.14							CU855901.14
		CU694371.13/r							CABZ01052758.1/r
		3. EST and mRNA evidence							3. EST and mRNA evidence
		CU855901.14	CO959410	46-633					CU855901.14	CO959410	46-633
		CU694371.13/r	-	-					CABZ01052758.1/r	CO959410	14-46
6	Contigs in Zv_9	1. syntenic block order						Contigs in Zv_9	1. syntenic block order
			Human:	Stickleback:	Fugu:	Medaka:	Tetraodon:			Human:	Stickleback:	Fugu:	Medaka:	Tetraodon:
	chr19:20263170-20279415	CABZ01083875.1	-	-	chr12:3119040-3120748	-	-	chr19:20263170-20279415	CABZ01083875.1	-	-	chr12:3119040-3120748	-	-
	chr19:20279516-20288060	CABZ01083876.1	-	chrX:9790455-9795002	chr12:3124395-3127740	-	chr21:3119790-3122907	chr7:26973712-27191293	BX005022.7	-	chrUn:7971349-8008371	chr8:9305089-9329924	-	-
		2. homolog evidence							2. homolog evidence
		CABZ01083875.1							CABZ01083875.1
		CABZ01083876.1							BX005022.7
		3. EST and mRNA evidence							3. EST and mRNA evidence
		CABZ01083875.1	AL728077	20-406					CABZ01083875.1	AL728077	20-406
		CABZ01083876.1	-	-					BX005022.7	AL728077	390-586
7	Contigs in Zv_9	1. syntenic block order						Contigs in Zv_9	1. syntenic block order
			Human:	Stickleback:	Fugu:	Medaka:	Tetraodon:			Human:	Stickleback:	Fugu:	Medaka:	Tetraodon:
	chr5:75555596-75556860	CABZ01091327.1	-	chrXIV:5500257-5500391	-	-	chr4:2790305-2790457	chr5:75555596-75556860	CABZ01091327.1	-	chrXIV:5500257-5500391	-	-	chr4:2790305-2790457
	chr5:75556961-75565611	CABZ01115396.1	-	chrXIV:5511721-5516521	-	-	-	chr8:347722-370443	CABZ01072810.1	-	chrXIII:4847549-4856055	chr21:6237602-6243331	chr9:6617107-6628255	chr12:9323006-9327687
		2. homolog evidence							2. homolog evidence
		CABZ01091327.1							CABZ01091327.1
		CABZ01115396.1							CABZ01072810.1
		3. EST and mRNA evidence							3. EST and mRNA evidence
		CABZ01091327.1	BC067151	710-847					CABZ01091327.1	BC067151	710-847
		CABZ01115396.1	-	-					CABZ01072810.1	BC067151	835-984
8	Contigs in Zv_9	1. syntenic block order						Contigs in Zv_9	1. syntenic block order
			Human:	Stickleback:	Fugu:	Medaka:	Tetraodon:			Human:	Stickleback:	Fugu:	Medaka:	Tetraodon:
	chr7:6710563-6897674	CU459186.17	chr6:26123677-26272777	chrUn:48580430-48588872	-	chr18:26756988-26765478	-	chr7:6710563-6897674	CU459186.17	chr6:26123677-26272777	chrUn:48580430-48588872	-	chr18:26756988-26765478	-
	chr7:6897775-6901402	CABZ01070720.1/r	chr6:26212218-26212351	chrXIX:2355554-2356012	-	-	-	chr14:6911860-6915634	CABZ01078975.1	chr5:180669166-180670936	chrIV:11472807-11474156	chr14:4749304-4750145	chr10:13039012-13039811	chr1:939398-940225
		2. homolog evidence							2. homolog evidence
		CU459186.17							CU459186.17
		CABZ01070720.1/r							CABZ01078975.1
		3. EST and mRNA evidence							3. EST and mRNA evidence
		CU459186.17	BC150407	0-501					CU459186.17	BC150407	0-501
		CABZ01070720.1/r	-	-					CABZ01078975.1	BC150407	499-880
9	Contigs in Zv_9	1. syntenic block order						Contigs in Zv_9	1. syntenic block order
			Human:	Stickleback:	Fugu:	Medaka:	Tetraodon:			Human:	Stickleback:	Fugu:	Medaka:	Tetraodon:
	chr17:49987058-49997618	CABZ01003476.1/r	-	chrXV:6926903-6928226	chr2:5677528-5677914	-	-	chr11:9638578-9650297	CABZ01003475.1/r	-	-	-	-	-
	chr17:49997719-50010366	CABZ01074330.1	chr14:75180174-75199635	chrXV:1997064-1997978	chr2:7756860-7757395	chr22:13212555-13213133	chr10:4998305-4999129	chr17:49997719-50010366	CABZ01074330.1	chr14:75180174-75199635	chrXV:1997064-1997978	chr2:7756860-7757395	chr22:13212555-13213133	chr10:4998305-4999129
		2. homolog evidence							2. homolog evidence
		CABZ01003476.1/r	NP_057046.1	182-198					CABZ01003475.1/r	NP_057046.1	151-184
		CABZ01074330.1		1-151					CABZ01074330.1		1-151
		3. EST and mRNA evidence							3. EST and mRNA evidence
		CABZ01003476.1/r	BC092852	607-1071					CABZ01003475.1/r	BC092852	514-614
		CABZ01074330.1	BC092852	0-516					CABZ01074330.1	BC092852	0-516
10	Contigs in Zv_9	1. syntenic block order						Contigs in Zv_9	1. syntenic block order
			Human:	Stickleback:	Fugu:	Medaka:	Tetraodon:			Human:	Stickleback:	Fugu:	Medaka:	Tetraodon:
	chr3:6370937-6373583	CABZ01064413.1	chr19:14569037-14569200	chrIX:16419985-16420255	chr17:3002020-3002187	chr1:1932978-1933660	chr18:1765797-1765985	chr20:50995708-51002637	CABZ01000429.1	-	-	-	-	-
	chr3:6373684-6397966	CABZ01064414.1	chr19:14551922-14562842	chrIX:16420716-16426827	chr17:3002423-3008521	chr16:28568334-28569513	chr18:1761633-1765561	chr3:6373684-6397966	CABZ01064414.1	chr19:14551922-14562842	chrIX:16420716-16426827	chr17:3002423-3008521	chr16:28568334-28569513	chr18:1761633-1765561
		2. homolog evidence							2. homolog evidence
		CABZ01064413.1	NP_002732.3	426-474					CABZ01000429.1	NP_002732.3	389-425
		CABZ01064414.1		30-325					CABZ01064414.1		30-325
		3. EST and mRNA evidence							3. EST and mRNA evidence
		CABZ01064413.1	-	-					CABZ01000429.1	BC139563	1192-1302
		CABZ01064414.1	BC139563	80-1192					CABZ01064414.1	BC139563	80-1192
11	Contigs in Zv_9	1. syntenic block order						Contigs in Zv_9	1. syntenic block order
			Human:	Stickleback:	Fugu:	Medaka:	Tetraodon:			Human:	Stickleback:	Fugu:	Medaka:	Tetraodon:
	chr23:46203020-46204992	CABZ01085692.1	chr12:48240436-48249559	chrXII:4533547-4536759	-	chr5:30252272-30255088	chrUn_random:2014011-2015106	chr8:45694473-45696483	CABZ01054148.1/r	-	chrXVII:7064333-7064435	chr3:2304528-2304601	chr7:1577281-1577359	chrUn_random:2015222-2015295
	chr23:46205093-46206602	CABZ01085693.1	chr12:48251279-48251474	chrXII:4528762-4532124	chr19:11362533-11363080	chr5:30255993-30257586	-	chr23:46205093-46206602	CABZ01085693.1	chr12:48251279-48251474	chrXII:4528762-4532124	chr19:11362533-11363080	chr5:30255993-30257586	-
		2. homolog evidence							2. homolog evidence
		CABZ01085692.1							CABZ01054148.1/r
		CABZ01085693.1							CABZ01085693.1
		3. EST and mRNA evidence							3. EST and mRNA evidence
		CABZ01085692.1	-	-					CABZ01054148.1/r	AF164512	612-682
		CABZ01085693.1	AF164512	397-612					CABZ01085693.1	AF164512	397-612
12	Contigs in Zv_9	1. syntenic block order						Contigs in Zv_9	1. syntenic block order
			Human:	Stickleback:	Fugu:	Medaka:	Tetraodon:			Human:	Stickleback:	Fugu:	Medaka:	Tetraodon:
	chr12:50175178-50183448	CABZ01092163.1	-	chrV:1384807-1386252	chr1:2867682-2869276	chr19:10849481-10851009	chr2_random:1763961-1765755	chr6:1955502-1986757	CU929397.5/r	-	chrUn:1987647-1997117	chr19:4414381-4423172	-	chr11:7360461-7367228
	chr12:50183549-50191763	CABZ01092164.1	-	chrV:1386572-1388626	chr1:2865707-2867483	chr19:10851317-10853221	chr2_random:1766046-1767810	chr12:50183549-50191763	CABZ01092164.1	-	chrV:1386572-1388626	chr1:2865707-2867483	chr19:10851317-10853221	chr2_random:1766046-1767810
		2. homolog evidence							2. homolog evidence
		CABZ01092163.1							CU929397.5/r
		CABZ01092164.1							CABZ01092164.1
		3. EST and mRNA evidence							3. EST and mRNA evidence
		CABZ01092163.1	-	-					CU929397.5/r	CO918883	445-749
		CABZ01092164.1	CO918883	353-434					CABZ01092164.1	CO918883	353-434
13	Contigs in Zv_9	1. syntenic block order						Contigs in Zv_9	1. syntenic block order
			Human:	Stickleback:	Fugu:	Medaka:	Tetraodon:			Human:	Stickleback:	Fugu:	Medaka:	Tetraodon:
	chr25:34057085-34059971	CABZ01046968.1/r	chr15:63040535-63040646	chrXIX:12165053-12165529	chr9:8383178-8383617	chr6:12451056-12451640	chr13:7325015-7325385	chr25:34057085-34059971	CABZ01046968.1/r	chr15:63040535-63040646	chrXIX:12165053-12165529	chr9:8383178-8383617	chr6:12451056-12451640	chr13:7325015-7325385
	chr25:34046870-34056984	CABZ01046967.1/r	-	chrXIX:12162605-12164685	chr9:8380465-8383021	chr6:12451640-12457212	chr13:7322687-7324971	chr7:1563708-1565628	CABZ01112026.1	chr8:142601568-142602831	chrVII:1466758-1466890	HE591943:63854-64009	chr18:21648491-21648886	chrUn_random:60887684-60887810
		2. homolog evidence							2. homolog evidence
		CABZ01046968.1/r							CABZ01046968.1/r
		CABZ01046967.1/r							CABZ01112026.1
		3. EST and mRNA evidence							3. EST and mRNA evidence
		CABZ01046968.1/r	CT707065	392-442					CABZ01046968.1/r	CT707065	392-442
		CABZ01046967.1/r	-	-					CABZ01112026.1	CT707065	326-369
14	Contigs in Zv_9	1. syntenic block order						Contigs in Zv_9	1. syntenic block order
			Human:	Stickleback:	Fugu:	Medaka:	Tetraodon:			Human:	Stickleback:	Fugu:	Medaka:	Tetraodon:
	chr2:16810133-16819999	CABZ01062886.1/r	-	-	-	chr17:25579808-25580525	-	chr2:16810133-16819999	CABZ01062886.1/r	-	-	-	chr17:25579808-25580525	-
	chr2:16806258-16810032	CABZ01062885.1	-	chrIII:1572359-1572681	-	chr17:25581457-25581717	chrUn_random:71910065-71910336	chr8:6462340-6470108	CABZ01092853.1	-	-	-	-	-
		2. homolog evidence							2. homolog evidence
		CABZ01062886.1/r							CABZ01062886.1/r
		CABZ01062885.1/r							CABZ01092853.1
		3. EST and mRNA evidence							3. EST and mRNA evidence
		CABZ01062886.1/r	BI887964	384-493					CABZ01062886.1/r	BI887964	384-493
		CABZ01062885.1/r	-	-					CABZ01092853.1	BI887964	189-402
15	Contigs in Zv_9	1. syntenic block order						Contigs in Zv_9	1. syntenic block order
			Human:	Stickleback:	Fugu:	Medaka:	Tetraodon:			Human:	Stickleback:	Fugu:	Medaka:	Tetraodon:
	chr10:30701214-30830995	BX120005.6/r	chr11:122781643-122870529	chrVII:11120740-11177098	HE591765:213213-266586	-	chr7:1820031-1859149	chr10:30701214-30830995	BX120005.6/r	chr11:122781643-122870529	chrVII:11120740-11177098	HE591765:213213-266586	-	chr7:1820031-1859149
	chr10:30596957-30701213	CU861448.10	chr11:118915048-118952342	-	-	scaffold713:61698-83439	-	chr14:7199739-7204853	CABZ01014007.1	-	-	-	-	-
		2. homolog evidence							2. homolog evidence
		BX120005.6/r							BX120005.6/r
		CU861448.10							CABZ01014007.1
		3. EST and mRNA evidence							3. EST and mRNA evidence
		BX120005.6/r	CD600641	67-309					BX120005.6/r	CD600641	67-309
		CU861448.10	-	-					CABZ01014007.1	CD600641	8-68
16	Contigs in Zv_9	1. syntenic block order						Contigs in Zv_9	1. syntenic block order
			Human:	Stickleback:	Fugu:	Medaka:	Tetraodon:			Human:	Stickleback:	Fugu:	Medaka:	Tetraodon:
	chr1:56957110-56970940	CABZ01070637.1/r	-	chrIX:14762436-14768173	-	chr22:3271872-3274514	chr18:2311942-2312740	chr18:49845577-49847511	CABZ01083484.1	chr7:116829376-116869934	chrXIX:10255946-10258599	chr9:12461377-12463646	ultracontig72:2507148-2512862	-
	chr1:56971041-56989182	CABZ01059390.1	-	chrIX:14751997-14757349	chr17:148423-150306	chr1:30931860-30936608	-	chr1:56971041-56989182	CABZ01059390.1	-	chrIX:14751997-14757349	chr17:148423-150306	chr1:30931860-30936608	-
		2. homolog evidence							2. homolog evidence
		CABZ01070637.1/r	-	-					CABZ01083484.1
		CABZ01059390.1	-	-					CABZ01059390.1
		3. EST and mRNA evidence							3. EST and mRNA evidence
		CABZ01070637.1/r	-	-					CABZ01083484.1	BF717683	245-673
		CABZ01059390.1	BF717683	7-248					CABZ01059390.1	BF717683	7-248
